# Supplementary material for: Taxonomic revision of Ectyphus Gerstaecker, 1868 and Parectyphus Hesse, 1972 with a key to world Ectyphinae (Insecta, Diptera, Mydidae)
Source: Zookeys. 2010 Dec 29;(73):25–59. doi: 10.3897/zookeys.73.840 (PMC3088457; doi:10.3897/zookeys.73.840)
Supplement: XML Treatment for Ectyphus amboseli [file zookeys.73.840-treatment3.xml]

<!DOCTYPE tp:taxon-treatment
  PUBLIC "-//TaxonX//DTD Taxonomic Treatment Publishing DTD v0 20100105//EN" "tax-treatment-NSO.dtd">
<tp:taxon-treatment xmlns:tp="http://www.plazi.org/taxpub"><tp:treatment-meta><mixed-citation publication-type="journal"><person-group><name><surname>Lyons</surname><given-names>Kathleen M.</given-names></name><name><surname>Dikow</surname><given-names>Torsten</given-names></name></person-group><article-title>Taxonomic revision of <italic>Ectyphus</italic> Gerstaecker, 1868  and <italic>Parectyphus</italic> Hesse, 1972 with a key to world Ectyphinae (Insecta, Diptera, Mydidae)</article-title><source>Zookeys</source><day>29</day><month>12</month><year>2010</year><volume>2010</volume><issue>73</issue><fpage>25</fpage><lpage>59</lpage><pub-id pub-id-type="doi">10.3897/zookeys.73.840</pub-id></mixed-citation></tp:treatment-meta><tp:nomenclature><tp:taxon-name>
                        <tp:taxon-name-part taxon-name-part-type="genus">Ectyphus</tp:taxon-name-part>
                        <tp:taxon-name-part taxon-name-part-type="species">amboseli</tp:taxon-name-part>
                    <object-id xmlns:xlink="http://www.w3.org/1999/xlink" xlink:type="simple">urn:lsid:zoobank.org:act:482F4960-9312-4110-ADF2-51402FC2642F</object-id>
                    </tp:taxon-name><tp:taxon-status xmlns:xlink="http://www.w3.org/1999/xlink" xlink:type="simple">sp. n.</tp:taxon-status><xref ref-type="fig" rid="F1">Figs 1</xref><xref ref-type="fig" rid="F2">3–4</xref><xref ref-type="fig" rid="F4">11–13</xref></tp:nomenclature><tp:treatment-sec sec-type="Etymology"><title>Etymology:</title><p>Noun in apposition that refers to the type locality Amboseli Lodge, Kenya.</p></tp:treatment-sec><tp:treatment-sec sec-type="Diagnosis"><title>Diagnosis:</title><p>The species is distinguished from congeners by the yellow colour and pubescence of the thorax (<xref ref-type="fig" rid="F2">Fig. 3</xref>), the yellow abdominal sternites (<xref ref-type="fig" rid="F2">Fig. 3</xref>), and its apparent distribution in Kenya (<xref ref-type="fig" rid="F1">Fig. 1</xref>).</p></tp:treatment-sec><tp:treatment-sec sec-type="Description male"><title>Description male:</title><sec sec-type="Head"><title>Head:</title><p>brown, facial gibbosity yellow, in general grey pubescent; width distinctly greater than thorax, interocular distance on vertex larger than at ventral eye margin, vertex between compound eyes slightly depressed, parafacial area very narrow, facial gibbosity nearly touching median eye margin; facial gibbosity distinct, well-developed and discernible in lateral view; mystax white, covering entire facial gibbosity; frons entirely grey pubescent, vertex medially apubescent, laterally grey pubescent, postgena white pubescent; setation: vertex white, frons white, ocp setae white, pocl setae white; ocellar triangle apubescent; proboscis brown, short, about ½ length of oral cavity; labellum small, as wide as prementum, as long as prementum, unsclerotised laterally; maxillary palpus cylindrical, light brown, about ½ length of proboscis.</p></sec><sec sec-type="Antenna"><title>Antenna</title><p>brown, scape and pedicel white setose dorsally and ventrally; postpedicel cylindrical in proximal ½, symmetrically bulbous in distal ½, ≥ 6.0 times as long as combined length of scape and pedicel; apical ‚seta-like‘ sensory element situated apically in cavity on postpedicel.</p></sec><sec sec-type="Thorax"><title>Thorax:</title><p>yellow, predominantly yellow pubescent; scutum yellow, broad brown median presutural stripe and brown paramedial postsutural stripes, surface entirely smooth, predominantly yellow pubescent, paramedial and sublateral stripes apubescent, scutal setation comprised of distinct rows of short dorsocentral setae and lateral scutal setae; dc setae pre- and postsuturally white, acr setae absent, lateral scutal setae white, npl, spal, and pal setae absent; postpronotal lobe yellow, partly white pubescent; proepisternum, lateral postpronotum, and postpronotal lobe long white setose;<!--PageBreak--> scutellum apubescent, asetose medially, laterally yellow setose, apical scutellar setae absent; mesopostnotum, anatergite, and katatergite silver pubescent, asetose; katatergite elevated and smoothly convex; anterior anepisternum asetose, supero-posterior anepisternum asetose; posterior anepimeron long white setose, katepimeron asetose; metepimeron evenly elevated, same colour as T1, silver pubescent, asetose; metepisternum silver pubescent, asetose.</p></sec><sec sec-type="Leg"><title>Leg:</title><p>yellow, setation predominantly white; pro, mes, and met coxa grey pubescent, white setose; met trochanter macrosetose medially; femur yellow, met femur evenly clubbed in distal ¾, in distal ½ macrosetose, 1 antero-ventral and 1 postero-ventral row of macrosetae; pro, mes, and met tibia straight, met tibia cylindrical with distinct ventral keel terminating into a sharp spine; pro and mes tarsomere 1 longer than tarsomere 2, but less than combined length of tarsomeres 2–3, met tarsomere 1 as long as combined length of tarsomeres 2–3; pulvillus well-developed, as long as well-developed claw, and as wide as base of claw; empodium absent.</p></sec><sec sec-type="Wing"><title>Wing:</title><p>length = 9.8–10.3 mm; hyaline throughout, veins light brown, microtrichia absent; cells r<sub>1</sub>, r<sub>4</sub>, r<sub>5</sub>, m<sub>3</sub>, + cu<italic>p</italic> closed; C well-developed, around entire wing; R<sub>4</sub> terminates in R<sub>1</sub>; R<sub>5</sub> terminates in R<sub>1</sub>; stump vein (R<sub>3</sub>) at base of R<sub>4</sub> present, short not reaching R<sub>2</sub>; R<sub>4</sub> and R<sub>5</sub> widest apart medially; r-m distinct, R<sub>4</sub>+5 and M<sub>1</sub> apart, connected by crossvein; M<sub>1</sub> straight at r-m (not curving anteriorly), M<sub>1</sub> (or M<sub>1</sub>+M<sub>2</sub>) terminates in C; CuA<sub>1</sub> and CuA<sub>2</sub> split proximally to m-cu (cell m<sub>3</sub> narrow proximally); M<sub>3</sub>+CuA<sub>1</sub> terminate together in C; A<sub>1</sub> undulating, cell a<sub>1</sub> wide, A<sub>1</sub> and wing margin further apart proximally than distally; alula well-developed; halter light yellow.</p></sec><sec sec-type="Abdomen"><title>Abdomen:</title><p>brown and yellow; setation comprised of scattered white setae, surface entirely smooth; T1–7 brown, yellow posterior margin; T1 long white setose, T2–T3 sparsely white setose; T predominantly apubescent; S1–7 yellow; S1 asetose, S2–3 sparsely white setose; S predominantly apubescent; T2–4 parallel-sided and not constricted waist-like; bullae on T2 black, transversely elongate, surface entirely smooth, T2 surface anterior to bullae smooth.</p></sec><sec sec-type="Male terminalia"><title>Male terminalia:</title><p>T1–7 well-developed, entirely sclerotised, T8 postero-medially weakly sclerotised, with anterior transverse sclerotised bridge connecting lateral sclerites; T7–8 anteriorly with 2 lateral apodemes; S6 regular, without any special setation postero-medially, S8 well-developed and simple, fused to T8 dorso-laterally, entire (undivided) ventro-medially; epandrium formed by single sclerite (fused medially ± entirely), pointed postero-laterally; subepandrial sclerite without lateral or median protuberances; hypandrium ± flat, rectangular to square sclerite, entirely fused with gonocoxite, forming a gonocoxite-hypandrial complex; gonocoxite dorso-ventrally flattened in distal ½, higher in proximal ½, with palp-like lateral appendage, gonocoxal apodeme present, short (at most slightly extending hypopygium anteriorly); 1 functional aedeagal prong, aedeagal epimere absent; lateral ejaculatory process absent; ejaculatory apodeme formed by single dorso-ventrally oriented plate; ventro-median margin of dorsal aedeagal sheath heavily sclerotised (appearing entirely closed); dorsal aedeagal sheath long, sperm sac entirely covered; sperm sac appearing ± heavily sclerotised.</p></sec></tp:treatment-sec><tp:treatment-sec sec-type="Description female"><title>Description female:</title><p>female unknown.</p></tp:treatment-sec><tp:treatment-sec sec-type="Material examined"><title>Material examined:</title><p><bold>Keny</bold>a: Rift Valley Province: 3♂ 1? Amboseli Lodge, 2°39'59"S; 37°17'00"E, 28.ix.1972, W. Middlekauff (holotype AAM-000191, paratypes AAM-000190, AAM-000192–AAM-000193, CAS).</p></tp:treatment-sec><tp:treatment-sec sec-type="Type locality, distribution, and biodiversity hotspot"><title>Type locality, distribution, and biodiversity hotspot:</title><p>Amboseli Lodge (2°39'59"S; 37°17'00"E), Kenya. Does not occur in any currently recognised biodiversity hotspot.</p></tp:treatment-sec><tp:treatment-sec><!--Section generated to contain objects referenced in tp:taxon-treatment.--><fig id="F1" position="float" orientation="portrait"><label>Figure 1.</label><caption><p>Map of the Afrotropical Region with biodiversity hotspots <italic>sensu</italic> Conservation International showing distribution of <tp:taxon-name>Ectyphus</tp:taxon-name> (red circles) and <tp:taxon-name>Parectyphus</tp:taxon-name> (blue squares). Note the distribution of <tp:taxon-name>Ectyphus</tp:taxon-name> in south-eastern Kenya.</p></caption><graphic xmlns:xlink="http://www.w3.org/1999/xlink" xlink:href="ZooKeys-073-025-g001.jpg" position="float" orientation="portrait" xlink:type="simple"/></fig><fig id="F2" position="float" orientation="portrait"><label>Figures 2–5.</label><caption><p>Photographs of <tp:taxon-name>Ectyphus</tp:taxon-name> species. <bold>2</bold> <tp:taxon-name>Ectyphus abdominalis</tp:taxon-name> (♀ holotype, SAMC, <ext-link xmlns:xlink="http://www.w3.org/1999/xlink" ext-link-type="uri" xlink:href="http://www.morphbank.net/?id=580000" xlink:type="simple">Morphbank</ext-link>); <bold>3–4</bold> <tp:taxon-name>Ectyphus amboseli</tp:taxon-name> sp. n. (♂ holotype, AAM-000191, CAS) <bold>3</bold> dorsal (<ext-link xmlns:xlink="http://www.w3.org/1999/xlink" ext-link-type="uri" xlink:href="http://www.morphbank.net/?id=580004" xlink:type="simple">Morphbank</ext-link>) <bold>4</bold> lateral (<ext-link xmlns:xlink="http://www.w3.org/1999/xlink" ext-link-type="uri" xlink:href="http://www.morphbank.net/?id=580006" xlink:type="simple">Morphbank</ext-link>) <bold>5</bold> <tp:taxon-name>Ectyphus armipes</tp:taxon-name> (♂ holotype, SAMC, <ext-link xmlns:xlink="http://www.w3.org/1999/xlink" ext-link-type="uri" xlink:href="http://www.morphbank.net/?id=580011" xlink:type="simple">Morphbank</ext-link>). Scale lines = 5 mm.</p></caption><graphic xmlns:xlink="http://www.w3.org/1999/xlink" xlink:href="ZooKeys-073-025-g002.jpg" position="float" orientation="portrait" xlink:type="simple"/></fig><fig id="F4" position="float" orientation="portrait"><label>Figures 11–19.</label><caption><p>Male terminalia of <tp:taxon-name>Ectyphus</tp:taxon-name> species. <bold>11–13.</bold> <tp:taxon-name>Ectyphus amboseli</tp:taxon-name> sp. n. <bold>11</bold> lateral <bold>12</bold> dorsal <bold>13</bold> ventral; <bold>14–16</bold> <tp:taxon-name>Ectyphus armipes</tp:taxon-name> <bold>14</bold> lateral <bold>15</bold> dorsal <bold>16</bold> ventral; <bold>17–19</bold> <tp:taxon-name>Ectyphus capillatus</tp:taxon-name> <bold>17</bold> lateral <bold>18</bold> dorsal <bold>19</bold> ventral. Scale lines = 1 mm.</p></caption><graphic xmlns:xlink="http://www.w3.org/1999/xlink" xlink:href="ZooKeys-073-025-g004.jpg" position="float" orientation="portrait" xlink:type="simple"/></fig></tp:treatment-sec></tp:taxon-treatment>
