# Supplementary material for: Taxonomic revision of Ectyphus Gerstaecker, 1868 and Parectyphus Hesse, 1972 with a key to world Ectyphinae (Insecta, Diptera, Mydidae)
Source: Zookeys. 2010 Dec 29;(73):25–59. doi: 10.3897/zookeys.73.840 (PMC3088457; doi:10.3897/zookeys.73.840)
Supplement: XML Treatment for Ectyphus armipes [file zookeys.73.840-treatment4.xml]

<!DOCTYPE tp:taxon-treatment
  PUBLIC "-//TaxonX//DTD Taxonomic Treatment Publishing DTD v0 20100105//EN" "tax-treatment-NSO.dtd">
<tp:taxon-treatment xmlns:tp="http://www.plazi.org/taxpub"><tp:treatment-meta><mixed-citation publication-type="journal"><person-group><name><surname>Lyons</surname><given-names>Kathleen M.</given-names></name><name><surname>Dikow</surname><given-names>Torsten</given-names></name></person-group><article-title>Taxonomic revision of <italic>Ectyphus</italic> Gerstaecker, 1868  and <italic>Parectyphus</italic> Hesse, 1972 with a key to world Ectyphinae (Insecta, Diptera, Mydidae)</article-title><source>Zookeys</source><day>29</day><month>12</month><year>2010</year><volume>2010</volume><issue>73</issue><fpage>25</fpage><lpage>59</lpage><pub-id pub-id-type="doi">10.3897/zookeys.73.840</pub-id></mixed-citation></tp:treatment-meta><tp:nomenclature><tp:taxon-name>
                        <tp:taxon-name-part taxon-name-part-type="genus">Ectyphus</tp:taxon-name-part>
                        <tp:taxon-name-part taxon-name-part-type="species">armipes</tp:taxon-name-part>
                    </tp:taxon-name><tp:taxon-authority>Bezzi, 1924</tp:taxon-authority><xref ref-type="fig" rid="F2">Figs 5</xref><xref ref-type="fig" rid="F3">6</xref><xref ref-type="fig" rid="F4">14–16</xref><xref ref-type="fig" rid="F9">45</xref><tp:nomenclature-citation-list><tp:nomenclature-citation><tp:taxon-name>Ectyphus armipes</tp:taxon-name><comment><xref ref-type="bibr" rid="B1">Bezzi 1924</xref>: 196; <xref ref-type="bibr" rid="B8">Hesse 1969</xref>: 381; <xref ref-type="bibr" rid="B17">Wilcox and Papavero 1971</xref>: 59; <xref ref-type="bibr" rid="B2">Bowden 1980</xref>: 326.</comment></tp:nomenclature-citation></tp:nomenclature-citation-list></tp:nomenclature><tp:treatment-sec sec-type="Diagnosis"><title>Diagnosis:</title><p>The species is distinguished from congeners by the long proboscis that is slightly longer than the oral cavity, the large labellum that occupies nearly the entire oral cavity, brown facial gibbosity and postpronotal lobe, and the dorso-ventrally flattened ‘palp-like’ appendage on the gonocoxite in males.</p><fig id="F3" position="float" orientation="portrait"><label>Figures 6–10.</label><caption><p>Photographs of <tp:taxon-name>Ectyphus</tp:taxon-name> species. <bold>6</bold> <tp:taxon-name>Ectyphus armipes</tp:taxon-name> (♀ paratype, SAMC, <ext-link xmlns:xlink="http://www.w3.org/1999/xlink" ext-link-type="uri" xlink:href="http://www.morphbank.net/?id=580014" xlink:type="simple">Morphbank</ext-link>); <bold>7–8</bold> <tp:taxon-name>Ectyphus capillatus</tp:taxon-name> (♂, AAM-003502, AMGS) <bold>7</bold> dorsal (<ext-link xmlns:xlink="http://www.w3.org/1999/xlink" ext-link-type="uri" xlink:href="http://www.morphbank.net/?id=580020" xlink:type="simple">Morphbank</ext-link>) <bold>8</bold> lateral (<ext-link xmlns:xlink="http://www.w3.org/1999/xlink" ext-link-type="uri" xlink:href="http://www.morphbank.net/?id=580018" xlink:type="simple">Morphbank</ext-link>) <bold>9</bold> <tp:taxon-name>Ectyphus pretoriensis</tp:taxon-name> (♂ lectotype, SAMC, <ext-link xmlns:xlink="http://www.w3.org/1999/xlink" ext-link-type="uri" xlink:href="http://www.morphbank.net/?id=580024" xlink:type="simple">Morphbank</ext-link>) <bold>10</bold> <tp:taxon-name>Ectyphus pretoriensis</tp:taxon-name> (♀ paralectotype, SAMC, <ext-link xmlns:xlink="http://www.w3.org/1999/xlink" ext-link-type="uri" xlink:href="http://www.morphbank.net/?id=580028" xlink:type="simple">Morphbank</ext-link>). Scale lines = 5 mm.</p></caption><graphic xmlns:xlink="http://www.w3.org/1999/xlink" xlink:href="ZooKeys-073-025-g003.jpg" position="float" orientation="portrait" xlink:type="simple"/></fig><fig id="F4" position="float" orientation="portrait"><label>Figures 11–19.</label><caption><p>Male terminalia of <tp:taxon-name>Ectyphus</tp:taxon-name> species. <bold>11–13.</bold> <tp:taxon-name>Ectyphus amboseli</tp:taxon-name> sp. n. <bold>11</bold> lateral <bold>12</bold> dorsal <bold>13</bold> ventral; <bold>14–16</bold> <tp:taxon-name>Ectyphus armipes</tp:taxon-name> <bold>14</bold> lateral <bold>15</bold> dorsal <bold>16</bold> ventral; <bold>17–19</bold> <tp:taxon-name>Ectyphus capillatus</tp:taxon-name> <bold>17</bold> lateral <bold>18</bold> dorsal <bold>19</bold> ventral. Scale lines = 1 mm.</p></caption><graphic xmlns:xlink="http://www.w3.org/1999/xlink" xlink:href="ZooKeys-073-025-g004.jpg" position="float" orientation="portrait" xlink:type="simple"/></fig></tp:treatment-sec><tp:treatment-sec sec-type="Re-description male"><title>Re-description male:</title><sec sec-type="Head"><title>Head:</title><p>black, facial gibbosity light brown, in general predominantly apubescent, yellow pubescent on median eye margin; width distinctly greater than thorax, interocular distance on vertex larger than at ventral eye margin, vertex between compound eyes slightly depressed, parafacial area very narrow, facial gibbosity nearly touching median eye margin; facial gibbosity distinct, well-developed and discernible in lateral view; mystax white, covering entire facial gibbosity, sparse; frons predominantly apubescent, vertex apubescent, postgena lightly silver pubescent; setation: vertex white, frons white, ocp setae white, pocl setae white; ocellar triangle apubescent; proboscis light brown, long, reaching fronto-clypeal suture; labellum large, much wider than prementum, longer than prementum and as long as oral cavity, unsclerotised laterally; maxillary palpus cylindrical, light brown, about ½ length of proboscis.</p></sec><sec sec-type="Antenna"><title>Antenna</title><p>brown, scape and pedicel white and yellow setose dorsally and ventrally; postpedicel cylindrical in proximal ½, symmetrically bulbous in distal ½, ≥ 6.0 times as long as combined length of scape and pedicel; apical ‚seta-like‘ sensory element situated apically in cavity on postpedicel.</p></sec><sec sec-type="Thorax"><title>Thorax:</title><p>dark brown to bluish-black, predominantly apubescent; scutum medially dark brown, laterally brown, surface entirely smooth, predominantly apubescent, only extreme lateral margin grey pubescent, scutal setation comprised of distinct rows of short dorsocentral setae and lateral scutal setae; dc setae pre- and postsuturally white, acr setae absent, lateral scutal setae white, npl, spal, and pal setae absent; postpronotal lobe light brown, partly silver pubescent; proepisternum, lateral postpronotum, and postpronotal lobe long white setose; scutellum apubescent, asetose medially, laterally yellow setose, apical scutellar setae absent; mesopostnotum, anatergite, and katatergite silver pubescent, asetose; katatergite elevated and smoothly convex; anterior anepiste<!--PageBreak-->rnum asetose, supero-posterior anepisternum asetose; posterior anepimeron long white setose, katepimeron asetose; metepimeron evenly elevated, same colour as T1, silver pubescent, asetose; metepisternum silver pubescent, asetose.</p></sec><sec sec-type="Leg"><title>Leg:</title><p>brown, setation predominantly white; pro, mes, and met coxa apubescent, long white setose; met trochanter macrosetose medially; femur brown, met femur evenly clubbed in distal ¾, in distal ½ macrosetose, 1 antero-ventral and 1 postero-ventral row of macrosetae; pro, mes, and met tibia straight, met tibia cylindrical with distinct ventral keel terminating into a sharp spine; pro and mes tarsomere 1 as long as combined length of tarsomeres 2–3, met tarsomere 1 as long as combined length of tarsomeres 2–4; pulvillus well-developed, as long as well-developed claw, and as wide as base of claw; empodium absent.</p></sec><sec sec-type="Wing"><title>Wing:</title><!--PageBreak--><p>length = 12.2–14.1 mm; slightly brown stained, darker brown around veins, veins light brown, microtrichia absent; cells r<sub>1</sub>, r<sub>4</sub>, r<sub>5</sub>, m<sub>3</sub>, + cu<italic>p</italic> closed; C well-developed, around entire wing; R<sub>4</sub> terminates in R<sub>1</sub>; R<sub>5</sub> terminates in R<sub>1</sub>; stump vein (R<sub>3</sub>) at base of R<sub>4</sub> present, long but not reaching R<sub>2</sub>; R<sub>4</sub> and R<sub>5</sub> widest apart medially; r-m distinct, R<sub>4</sub>+5 and M<sub>1</sub> apart, connected by crossvein; M<sub>1</sub> straight at r-m (not curving anteriorly), M<sub>1</sub> (or M<sub>1</sub>+M<sub>2</sub>) terminates in C; CuA<sub>1</sub> and CuA<sub>2</sub> split proximally to m-cu (cell m<sub>3</sub> narrow proximally); M<sub>3</sub>+CuA<sub>1</sub> terminate together in C; A<sub>1</sub> undulating, cell a<sub>1</sub> wide, A<sub>1</sub> and wing margin further apart proximally than distally; alula well-developed; halter light brown.</p></sec><sec sec-type="Abdomen"><title>Abdomen:</title><p>brown; setation comprised of scattered white setae, surface entirely smooth; T1 brown, T2–7 brown with yellow posterior margin; T1 long white setose,<!--PageBreak--> T2–T3 sparsely white setose; T predominantly apubescent; S1–7 brown, yellow posterior margin; S1 asetose, S2–3 sparsely white setose; S predominantly apubescent; T2–4 parallel-sided and not constricted waist-like; bullae on T2 brown, transversely elongate, surface entirely smooth, T2 surface anterior to bullae smooth.</p></sec><sec sec-type="Male terminalia"><title>Male terminalia:</title><p>T1–7 well-developed, entirely sclerotised, T8 postero-medially weakly sclerotised, with anterior transverse sclerotised bridge connecting lateral sclerites; T7–8 anteriorly with 2 lateral apodemes; S6 regular, without any special setation postero-medially, S8 well-developed and simple, fused to T8 dorso-laterally, entire (undivided) ventro-medially; epandrium formed by single sclerite (fused medially ± entirely), pointed postero-laterally; subepandrial sclerite without lateral or median protuberances; hypandrium ± flat, rectangular to square sclerite, entirely fused with gonocoxite, forming a gonocoxite-hypandrial complex; gonocoxite dorso-ventrally flattened in distal ½, higher in proximal ½, with palp-like lateral appendage, gonocoxal apodeme present, short (at most slightly extending hypopygium anteriorly); 1 functional aedeagal prong, aedeagal epimere absent; lateral ejaculatory process absent; ejaculatory apodeme formed by single dorso-ventrally oriented plate; ventro-median margin of dorsal aedeagal sheath heavily sclerotised (appearing entirely closed); dorsal aedeagal sheath long, sperm sac entirely covered; sperm sac appearing ± heavily sclerotised.</p></sec></tp:treatment-sec><tp:treatment-sec sec-type="Re-description female"><title>Re-description female:</title><sec sec-type="Head"><title>Head:</title><p>proboscis brown; maxillary palpus brown.</p></sec><sec sec-type="Antenna"><title>Antenna</title><p>postpedicel ≥ 5.0 times as long as combined length of scape and pedicel.</p></sec><sec sec-type="Thorax"><title>Thorax:</title><p>light brown, predominantly grey pubescent; scutum yellow, broad brown median presutural stripe and brown paramedial postsutural stripes; scutum lightly grey pubescent.</p></sec><sec sec-type="Leg"><title>Leg:</title><p>yellow; pro, mes, and met coxa grey pubescent, white setose; femur yellow.</p></sec><sec sec-type="Wing"><title>Wing:</title><p>length = 14.1–14.5 mm; hyaline throughout, slightly brown stained along veins.</p></sec><sec sec-type="Abdomen"><title>Abdomen:</title><p>T1–7 brown, yellow posterior margin; T1–3 sparsely white setose; S1–7 brown; bullae on T2 black, transversely elongate.</p></sec><sec sec-type="Female genitalia"><title>Female genitalia:</title><p>densely arranged anteriorly directed setae absent, only few on T7–8 and S7–8; T8 with broad anterior rectangular apodeme; T9 formed by wide, rectangular sclerite with median protuberance; T9+10 entirely fused, T10 divided into 2 heavily sclerotised acanthophorite plates, 11 acanthophorite spurs per plate; 3 spermathecae, all equally large, formed by ± expanded weakly sclerotised ducts; individual spermathecal duct long; S9 (furca) formed by 2 sclerites, separated anteriorly and posteriorly, anterior furcal apodeme present, 2 lateral projections forming divided apodeme, lateral furcal apodeme absent, median furcal bridge absent.</p></sec></tp:treatment-sec><tp:treatment-sec sec-type="Material examined"><title>Material examined:</title><p><bold>South Africa:</bold> KwaZulu-Natal: 1♂ St. Lucia Lake, 27°56'43"S; 32°26'11"E, 4.xi.1920, H. Bell Marley (AAM-003454, NMSA); 1♀ 1♂ Mtunzini, 28°57'00"S; 31°45'00"E, 1.xii.1980, R. Oberprieler (AAM-003490–AAM-003491, SANC); 2♂ Tongaat, 29°34'12"S; 31°07'06"E, -.ix.1908, H. Burnup (AAM-003452–AAM-003453, NMSA); 1♂ Tongaat, -.-.1908–1909, H. Burnup (AAM-003476, BMNH); 1♀ 1♂ Tongaat River, 29°34'13"S; 31°10'47"E, -.-.1908–1909, H. Burnup (AAM-003474–AAM-003475, BMNH); 2♀ Stellabush (= Pigeon Valley Nature Reserve), 29°51'00"S; 30°59'00"E, -.-.1915, H. Bell <!--PageBreak-->Marley (AAM-003457–AAM-003458, NMSA); 1♀ 1♂ Stellabush (= Pigeon Valley Nature Reserve), -.i.1915, H. Bell Marley (holotype and paratype, SAMC); 1♀ Stellabush (= Pigeon Valley Nature Reserve), -.-.1915, H. Bell Marley (AAM-003511, SAMC); 5♂ Durban, 29°51'00"S; 31°01'00"E, -.i–iii.1959, C. Booth (AAM-003513–AAM-003517, SAMC); 1♀ 1♂ Durban, 13.ii.1963, G. Heinrich (AAM-003483–AAM-003484, CNC); 1? Natal (= Durban), -.iv.1868, W. Saunders (AAM-003477, BMNH); 1♂ Natal (= Durban), -.-.1904, J. Gregoe (AAM-003480, BMNH); 1♂ Natal (= Durban), -.vii.1942, (AAM-003488, SAMC); 1♀ Port-Natal (= Durban), -.-.-, Plant (AAM-003479, BMNH); 1♂ Bluff, Durban, 29°53'00"S; 31°03'00"E, 18.i.1904, C. Barker (AAM-003456, NMSA); 1♂ Amanzimtoti, 30°03'00"S; 30°53'00"E, -.i.1950, (AAM-003455, NMSA); 1♀ Widenham, 30°12'57"S; 30°47'47"E, 2.i.1915, E. Chubb (AAM-003481, BMNH); 1♂ Widenham, 20.xii.1914, (AAM-003512, SAMC); <bold>No locality information</bold>: 1♂, Plant (AAM-003478, BMNH); 1♀ (AAM-003482, BMNH).</p></tp:treatment-sec><tp:treatment-sec sec-type="Type locality, distribution, and biodiversity hotspot"><title>Type locality, distribution, and biodiversity hotspot:</title><p>Stellabush (now Pigeon Valley Nature Reserve, 29°51'51"S; 30°59'13"E), Durban, KwaZulu-Natal, South Africa. Maputaland-Pondoland-Albany biodiversity hotspot.</p></tp:treatment-sec><tp:treatment-sec sec-type="Remarks"><title>Remarks:</title><p>Three specimens, two from Tongaat River (AAM-003474–AAM-003475) and one from Tongaat (AAM-003476), all collected in 1908–1909 exhibit a long stump vein (R<sub>3</sub>) entirely connecting veins R<sub>2</sub> and R<sub>4</sub> (<italic>e.g.</italic>, <xref ref-type="fig" rid="F7">Fig. 38</xref>). The presence of this connecting stump vein is otherwise only known from and diagnostic for the genus <tp:taxon-name>Parectyphus</tp:taxon-name> (see below). <tp:taxon-name>Ectyphus armipes</tp:taxon-name>, however, does not show any of the other diagnostic features of <tp:taxon-name>Parectyphus</tp:taxon-name> and the male terminalia exhibit the usual <tp:taxon-name>Ectyphus</tp:taxon-name> configuration so that we view the presence of this stump vein as a morphological anomaly.</p></tp:treatment-sec><tp:treatment-sec><!--Section generated to contain objects referenced in tp:taxon-treatment.--><fig id="F2" position="float" orientation="portrait"><label>Figures 2–5.</label><caption><p>Photographs of <tp:taxon-name>Ectyphus</tp:taxon-name> species. <bold>2</bold> <tp:taxon-name>Ectyphus abdominalis</tp:taxon-name> (♀ holotype, SAMC, <ext-link xmlns:xlink="http://www.w3.org/1999/xlink" ext-link-type="uri" xlink:href="http://www.morphbank.net/?id=580000" xlink:type="simple">Morphbank</ext-link>); <bold>3–4</bold> <tp:taxon-name>Ectyphus amboseli</tp:taxon-name> sp. n. (♂ holotype, AAM-000191, CAS) <bold>3</bold> dorsal (<ext-link xmlns:xlink="http://www.w3.org/1999/xlink" ext-link-type="uri" xlink:href="http://www.morphbank.net/?id=580004" xlink:type="simple">Morphbank</ext-link>) <bold>4</bold> lateral (<ext-link xmlns:xlink="http://www.w3.org/1999/xlink" ext-link-type="uri" xlink:href="http://www.morphbank.net/?id=580006" xlink:type="simple">Morphbank</ext-link>) <bold>5</bold> <tp:taxon-name>Ectyphus armipes</tp:taxon-name> (♂ holotype, SAMC, <ext-link xmlns:xlink="http://www.w3.org/1999/xlink" ext-link-type="uri" xlink:href="http://www.morphbank.net/?id=580011" xlink:type="simple">Morphbank</ext-link>). Scale lines = 5 mm.</p></caption><graphic xmlns:xlink="http://www.w3.org/1999/xlink" xlink:href="ZooKeys-073-025-g002.jpg" position="float" orientation="portrait" xlink:type="simple"/></fig><fig id="F9" position="float" orientation="portrait"><label>Figure 45.</label><caption><p>Map of southern Africa with biodiversity hotspots <italic>sensu</italic> Conservation International showing distribution of <tp:taxon-name>Ectyphus abdominalis</tp:taxon-name> (hexagon), <tp:taxon-name>Ectyphus armipes</tp:taxon-name> (triangle), <tp:taxon-name>Ectyphus capillatus</tp:taxon-name> (yellow star), <tp:taxon-name>Ectyphus pinguis</tp:taxon-name> (red circle), <tp:taxon-name>Ectyphus pretoriensis</tp:taxon-name> (black circle), and <tp:taxon-name>Parectyphus namibiensis</tp:taxon-name> (blue square). Type localities with open symbols.</p></caption><graphic xmlns:xlink="http://www.w3.org/1999/xlink" xlink:href="ZooKeys-073-025-g009.jpg" position="float" orientation="portrait" xlink:type="simple"/></fig><fig id="F7" position="float" orientation="portrait"><label>Figures 35–38.</label><caption><p>Photographs of <tp:taxon-name>Ectyphus pinguis</tp:taxon-name> specimens and wings of <tp:taxon-name>Ectyphus pinguis</tp:taxon-name> and <tp:taxon-name>Parectyphus namibiensis</tp:taxon-name>. <bold>35</bold> <tp:taxon-name>Ectyphus pinguis</tp:taxon-name> (♀ holotype <tp:taxon-name>Ectyphus bitaeniatus</tp:taxon-name>, NMSA, <ext-link xmlns:xlink="http://www.w3.org/1999/xlink" ext-link-type="uri" xlink:href="http://www.morphbank.net/?id=580044" xlink:type="simple">Morphbank</ext-link>) <bold>36</bold> <tp:taxon-name>Ectyphus pinguis</tp:taxon-name> (♀ holotype <tp:taxon-name>Ectyphus flavidorsalis</tp:taxon-name>, NMSA, <ext-link xmlns:xlink="http://www.w3.org/1999/xlink" ext-link-type="uri" xlink:href="http://www.morphbank.net/?id=580048" xlink:type="simple">Morphbank</ext-link>); Wings <bold>37</bold> <tp:taxon-name>Ectyphus pinguis</tp:taxon-name> (AAM-003463, NMSA, <ext-link xmlns:xlink="http://www.w3.org/1999/xlink" ext-link-type="uri" xlink:href="http://www.morphbank.net/?id=580052" xlink:type="simple">Morphbank</ext-link>) <bold>38</bold> <tp:taxon-name>Parectyphus namibiensis</tp:taxon-name> (AAM-003506, NMNW, <ext-link xmlns:xlink="http://www.w3.org/1999/xlink" ext-link-type="uri" xlink:href="http://www.morphbank.net/?id=580056" xlink:type="simple">Morphbank</ext-link>). Scale lines = 5 mm.</p></caption><graphic xmlns:xlink="http://www.w3.org/1999/xlink" xlink:href="ZooKeys-073-025-g007.jpg" position="float" orientation="portrait" xlink:type="simple"/></fig></tp:treatment-sec><ref-list><ref id="B1"><mixed-citation xmlns:xlink="http://www.w3.org/1999/xlink" xlink:type="simple"><person-group><name name-style="western"><surname>Bezzi</surname><given-names>M</given-names></name></person-group> (<year>1924</year>) <article-title>The South African Mydaidae (Diptera) as represented in the South African Museum</article-title>. <source>Annals of the South African Museum</source><volume>19</volume>: <fpage>191</fpage>–<lpage>234</lpage>. <ext-link ext-link-type="uri" xlink:href="http://www.biodiversitylibrary.org/bibliography/6928" xlink:type="simple">http://www.biodiversitylibrary.org/bibliography/6928</ext-link></mixed-citation></ref><ref id="B8"><mixed-citation xmlns:xlink="http://www.w3.org/1999/xlink" xlink:type="simple"><person-group><name name-style="western"><surname>Hesse</surname><given-names>AJ</given-names></name></person-group> (<year>1969</year>) <article-title>The Mydaidae (Diptera) of Southern Africa</article-title>. <source>Annals of the South African Museum</source><volume>54</volume>: <fpage>1</fpage>–<lpage>388</lpage>. <ext-link ext-link-type="uri" xlink:href="http://www.biodiversitylibrary.org/bibliography/6928" xlink:type="simple">http://www.biodiversitylibrary.org/bibliography/6928</ext-link></mixed-citation></ref><ref id="B17"><mixed-citation xmlns:xlink="http://www.w3.org/1999/xlink" xlink:type="simple"><person-group><name name-style="western"><surname>Wilcox</surname><given-names>J</given-names></name><name name-style="western"><surname>Papavero</surname><given-names>N</given-names></name></person-group> (<year>1971</year>) <article-title>The American genera of Mydidae (Diptera), with the description of three new genera and two new species.</article-title><source>Arquivos de Zoologia</source><volume>21</volume> (<issue>2</issue>):<fpage>41</fpage>-<lpage>119</lpage>.</mixed-citation></ref><ref id="B2"><mixed-citation xmlns:xlink="http://www.w3.org/1999/xlink" xlink:type="simple"><person-group><name name-style="western"><surname>Bowden</surname><given-names>J</given-names></name></person-group> (<year>1980</year>) <article-title>27. Family Mydidae</article-title>. In: <person-group><name name-style="western"><surname>Crosskey </surname><given-names>RW</given-names></name></person-group> (<role>Ed</role>) <source>Catalogue of the Diptera of the Afrotropical Region</source>. <publisher-name>British Museum of Natural History</publisher-name>, <publisher-loc>London</publisher-loc>, <fpage>325</fpage>–<lpage>333</lpage>.</mixed-citation></ref></ref-list></tp:taxon-treatment>
