# Supplementary material for: Taxonomic revision of Ectyphus Gerstaecker, 1868 and Parectyphus Hesse, 1972 with a key to world Ectyphinae (Insecta, Diptera, Mydidae)
Source: Zookeys. 2010 Dec 29;(73):25–59. doi: 10.3897/zookeys.73.840 (PMC3088457; doi:10.3897/zookeys.73.840)
Supplement: XML Treatment for Ectyphus capillatus [file zookeys.73.840-treatment5.xml]

<!DOCTYPE tp:taxon-treatment
  PUBLIC "-//TaxonX//DTD Taxonomic Treatment Publishing DTD v0 20100105//EN" "tax-treatment-NSO.dtd">
<tp:taxon-treatment xmlns:tp="http://www.plazi.org/taxpub"><tp:treatment-meta><mixed-citation publication-type="journal"><person-group><name><surname>Lyons</surname><given-names>Kathleen M.</given-names></name><name><surname>Dikow</surname><given-names>Torsten</given-names></name></person-group><article-title>Taxonomic revision of <italic>Ectyphus</italic> Gerstaecker, 1868  and <italic>Parectyphus</italic> Hesse, 1972 with a key to world Ectyphinae (Insecta, Diptera, Mydidae)</article-title><source>Zookeys</source><day>29</day><month>12</month><year>2010</year><volume>2010</volume><issue>73</issue><fpage>25</fpage><lpage>59</lpage><pub-id pub-id-type="doi">10.3897/zookeys.73.840</pub-id></mixed-citation></tp:treatment-meta><tp:nomenclature><tp:taxon-name>
                        <tp:taxon-name-part taxon-name-part-type="genus">Ectyphus</tp:taxon-name-part>
                        <tp:taxon-name-part taxon-name-part-type="species">capillatus</tp:taxon-name-part>
                    </tp:taxon-name><tp:taxon-authority>Hesse, 1969</tp:taxon-authority><xref ref-type="fig" rid="F3">Figs 7–8</xref><xref ref-type="fig" rid="F4">17–19</xref><xref ref-type="fig" rid="F9">45</xref><tp:nomenclature-citation-list><tp:nomenclature-citation><tp:taxon-name>Ectyphus capillatus</tp:taxon-name><comment><xref ref-type="bibr" rid="B8">Hesse 1969</xref>: 376; <xref ref-type="bibr" rid="B2">Bowden 1980</xref>: 326.</comment></tp:nomenclature-citation></tp:nomenclature-citation-list></tp:nomenclature><tp:treatment-sec sec-type="Diagnosis"><title>Diagnosis:</title><p>The species is distinguished from congeners by the yellow facial gibbosity, the distinctly yellow metepimeron, and the dense and long white setae on abdominal tergites 5–7.</p></tp:treatment-sec><tp:treatment-sec sec-type="Re-description male"><title>Re-description male:</title><sec sec-type="Head"><title>Head:</title><p>black, facial gibbosity yellow, in general lightly silver pubescent; width distinctly greater than thorax, interocular distance on vertex larger than at ventral eye margin, vertex between compound eyes slightly depressed, parafacial area very narrow, facial gibbosity nearly touching median eye margin; facial gibbosity distinct, well-developed and discernible in lateral view; mystax white, covering only lateral facial gibbosity (asetose medially); frons medially apubescent, laterally grey pubescent, vertex predominantly apubescent, only lateral margin grey pubescent, postgena lightly silver pubescent; setation: vertex white, frons white, ocp setae white, pocl<!--PageBreak--> setae white; ocellar triangle apubescent; proboscis brown, short, about ½ length of oral cavity; labellum small, as wide as prementum, as long as prementum, unsclerotised laterally; maxillary palpus cylindrical, brown, longer than ½ length of proboscis.</p></sec><sec sec-type="Antenna"><title>Antenna</title><p>brown, scape and pedicel white and yellow setose dorsally and ventrally; postpedicel cylindrical in proximal ½, symmetrically bulbous in distal ½, ≥ 7.0 times as long as combined length of scape and pedicel; apical ‚seta-like‘ sensory element situated apically in cavity on postpedicel.</p></sec><sec sec-type="Thorax"><title>Thorax:</title><p>brown, lightly grey pubescent; scutum yellow, broad brown median presutural stripe and brown paramedial postsutural stripes, surface entirely smooth, predominantly yellow pubescent, paramedial and sublateral stripes apubescent, scutal setation comprised of distinct rows of long dorsocentral setae and lateral scutal setae; dc setae pre- and postsuturally light brown, acr setae absent, lateral scutal setae white, npl, spal, and pal setae absent; postpronotal lobe yellow, partly white pubescent; proepisternum, lateral postpronotum, and postpronotal lobe long white setose; scutellum apubescent, asetose, apical scutellar setae absent; mesopostnotum, anatergite, and katatergite grey pubescent, asetose; katatergite elevated and smoothly convex; anterior anepisternum asetose, supero-posterior anepisternum asetose; posterior anepimeron long white setose, katepimeron asetose; metepimeron evenly elevated, yellow, lightly silver pubescent, asetose; metepisternum silver pubescent, asetose.</p></sec><sec sec-type="Leg"><title>Leg:</title><p>light brown, setation predominantly white; pro, mes, and met coxa apubescent, long white setose; met trochanter macrosetose medially; femur light brown, met femur evenly clubbed in distal ¾, in distal ½ macrosetose, 1 antero-ventral and 1 postero-ventral row of macrosetae; pro, mes, and met tibia straight, met tibia cylindrical with distinct ventral keel terminating into a sharp spine; pro and mes tarsomere 1 longer than tarsomere 2, but less than combined length of tarsomeres 2–3, met tarsomere 1 as long as combined length of tarsomeres 2–3; pulvillus well-developed, as long as well-developed claw, and as wide as base of claw; empodium absent.</p></sec><sec sec-type="Wing"><title>Wing:</title><p>length = 10.7–13.1 mm; hyaline throughout, slightly brown stained along veins, veins light brown, microtrichia absent; cells r<sub>1</sub>, r<sub>4</sub>, r<sub>5</sub>, m<sub>3</sub>, + cu<italic>p</italic> closed; C well-developed, around entire wing; R<sub>4</sub> terminates in R<sub>1</sub>; R<sub>5</sub> terminates in R<sub>1</sub>; stump vein (R<sub>3</sub>) at base of R<sub>4</sub> present, long but not reaching R<sub>2</sub>; R<sub>4</sub> and R<sub>5</sub> widest apart medially; r-m distinct, R<sub>4</sub>+5 and M<sub>1</sub> apart, connected by crossvein; M<sub>1</sub> straight at r-m (not curving anteriorly), M<sub>1</sub> (or M<sub>1</sub>+M<sub>2</sub>) terminates in C; CuA<sub>1</sub> and CuA<sub>2</sub> split proximally to m-cu (cell m<sub>3</sub> narrow proximally); M<sub>3</sub>+CuA<sub>1</sub> terminate together in C; A<sub>1</sub> undulating, cell a<sub>1</sub> wide, A<sub>1</sub> and wing margin further apart proximally than distally; alula well-developed; halter light yellow.</p></sec><sec sec-type="Abdomen"><title>Abdomen:</title><p>brown; setation comprised of dense long white setose, surface microrugose; T1 brown, T2–7 brown with yellow posterior margin broadly interrupted medially; T1–3 densely long white setose; T entirely grey pubescent; S1 light brown, S2–5 yellow, brown anteriorly, S6–7 brown with yellow posterior margin; S1 asetose, S2–3 sparsely white setose; S predominantly apubescent; T2–4 parallel-sided and not constricted waist-like; bullae on T2 black, transversely elongate, surface entirely smooth, T2 surface anterior to bullae smooth.</p><!--PageBreak--></sec><sec sec-type="Male terminalia"><title>Male terminalia:</title><p>T1–7 well-developed, entirely sclerotised, T8 postero-medially weakly sclerotised, with anterior transverse sclerotised bridge connecting lateral sclerites; T7–8 anteriorly with 2 lateral apodemes; S6 regular, without any special setation postero-medially, S8 well-developed and simple, fused to T8 dorso-laterally, entire (undivided) ventro-medially; epandrium formed by single sclerite (fused medially ± entirely), rounded postero-laterally; subepandrial sclerite without lateral or median protuberances; hypandrium ± flat, rectangular to square sclerite, entirely fused with gonocoxite, forming a gonocoxite-hypandrial complex; gonocoxite dorso-ventrally flattened in distal ½, higher in proximal ½, with palp-like lateral appendage, gonocoxal apodeme present, short (at most slightly extending hypopygium anteriorly); 1 functional aedeagal prong, aedeagal epimere absent; lateral ejaculatory process absent; ejaculatory apodeme formed by single dorso-ventrally oriented plate; ventro-median margin of dorsal aedeagal sheath heavily sclerotised (appearing entirely closed); dorsal aedeagal sheath long, sperm sac entirely covered; sperm sac appearing ± heavily sclerotised.</p></sec></tp:treatment-sec><tp:treatment-sec sec-type="Description female"><title>Description female:</title><p>female unknown.</p></tp:treatment-sec><tp:treatment-sec sec-type="Material examined"><title>Material examined:</title><p><bold>South Africa:</bold> Eastern Cape Province: 1♂ Double Drift, Andries Vosloo Kudu Reserve, 33°06'00"S; 26°47'00"E, 14.xii.1988, A. Weaving (AAM-003502, AMGS); 1♂ Resolution, 33°10'00"S; 26°37'00"E, 4.i.1928, A. Walton (paratype, NMSA); 1♂ Brakkloof, 33°12'00"S; 26°50'00"E, -.-.1907, G. White (holotype, SAMC).</p></tp:treatment-sec><tp:treatment-sec sec-type="Type locality, distribution, and biodiversity hotspot"><title>Type locality, distribution, and biodiversity hotspot:</title><p>Brakkloof (33°12'00"S; 026°50'00"E), Eastern Cape, South Africa. Maputaland-Pondoland-Albany biodiversity hotspot.</p></tp:treatment-sec><tp:treatment-sec sec-type="Remarks"><title>Remarks:</title><p>The ♂ paratype specimen was collected at Resolution, which is also the type locality of <tp:taxon-name>Ectyphus bitaeniatus</tp:taxon-name> Hesse, 1969 (synonymised with <tp:taxon-name>Ectyphus pinguis</tp:taxon-name> below). <tp:taxon-name>Ectyphus bitaeniatus</tp:taxon-name> is known from the ♀ holotype only. Although both specimens from Resolution were collected by the same collector (A. Walton), the specimens originate from separate collecting events although during the same summer of 1927–1928 and were collected only some 12 days apart. <xref ref-type="bibr" rid="B8">Hesse (1969: 377)</xref> mistakenly lists the <tp:taxon-name>Ectyphus capillatus</tp:taxon-name> paratype to be collected in January 1924 while the label indicates January 1928 (B. Muller pers. comm.). As <tp:taxon-name>Ectyphus capillatus</tp:taxon-name> is still only known in the ♂ sex and no other species of <tp:taxon-name>Ectyphus</tp:taxon-name> has ever been collected at Resolution, it is possible that <tp:taxon-name>Ectyphus bitaeniatus</tp:taxon-name> represents the ♀ of <tp:taxon-name>Ectyphus capillatus</tp:taxon-name>. Until more specimens from this area north-east of Grahamstown, in which all three collecting localities of <tp:taxon-name>Ectyphus capillatus</tp:taxon-name> are situated, become available we cannot definitely provide confirmation of the possible synonymy. <tp:taxon-name>Ectyphus capillatus</tp:taxon-name> would take priority by page number.</p></tp:treatment-sec><tp:treatment-sec><!--Section generated to contain objects referenced in tp:taxon-treatment.--><fig id="F3" position="float" orientation="portrait"><label>Figures 6–10.</label><caption><p>Photographs of <tp:taxon-name>Ectyphus</tp:taxon-name> species. <bold>6</bold> <tp:taxon-name>Ectyphus armipes</tp:taxon-name> (♀ paratype, SAMC, <ext-link xmlns:xlink="http://www.w3.org/1999/xlink" ext-link-type="uri" xlink:href="http://www.morphbank.net/?id=580014" xlink:type="simple">Morphbank</ext-link>); <bold>7–8</bold> <tp:taxon-name>Ectyphus capillatus</tp:taxon-name> (♂, AAM-003502, AMGS) <bold>7</bold> dorsal (<ext-link xmlns:xlink="http://www.w3.org/1999/xlink" ext-link-type="uri" xlink:href="http://www.morphbank.net/?id=580020" xlink:type="simple">Morphbank</ext-link>) <bold>8</bold> lateral (<ext-link xmlns:xlink="http://www.w3.org/1999/xlink" ext-link-type="uri" xlink:href="http://www.morphbank.net/?id=580018" xlink:type="simple">Morphbank</ext-link>) <bold>9</bold> <tp:taxon-name>Ectyphus pretoriensis</tp:taxon-name> (♂ lectotype, SAMC, <ext-link xmlns:xlink="http://www.w3.org/1999/xlink" ext-link-type="uri" xlink:href="http://www.morphbank.net/?id=580024" xlink:type="simple">Morphbank</ext-link>) <bold>10</bold> <tp:taxon-name>Ectyphus pretoriensis</tp:taxon-name> (♀ paralectotype, SAMC, <ext-link xmlns:xlink="http://www.w3.org/1999/xlink" ext-link-type="uri" xlink:href="http://www.morphbank.net/?id=580028" xlink:type="simple">Morphbank</ext-link>). Scale lines = 5 mm.</p></caption><graphic xmlns:xlink="http://www.w3.org/1999/xlink" xlink:href="ZooKeys-073-025-g003.jpg" position="float" orientation="portrait" xlink:type="simple"/></fig><fig id="F4" position="float" orientation="portrait"><label>Figures 11–19.</label><caption><p>Male terminalia of <tp:taxon-name>Ectyphus</tp:taxon-name> species. <bold>11–13.</bold> <tp:taxon-name>Ectyphus amboseli</tp:taxon-name> sp. n. <bold>11</bold> lateral <bold>12</bold> dorsal <bold>13</bold> ventral; <bold>14–16</bold> <tp:taxon-name>Ectyphus armipes</tp:taxon-name> <bold>14</bold> lateral <bold>15</bold> dorsal <bold>16</bold> ventral; <bold>17–19</bold> <tp:taxon-name>Ectyphus capillatus</tp:taxon-name> <bold>17</bold> lateral <bold>18</bold> dorsal <bold>19</bold> ventral. Scale lines = 1 mm.</p></caption><graphic xmlns:xlink="http://www.w3.org/1999/xlink" xlink:href="ZooKeys-073-025-g004.jpg" position="float" orientation="portrait" xlink:type="simple"/></fig><fig id="F9" position="float" orientation="portrait"><label>Figure 45.</label><caption><p>Map of southern Africa with biodiversity hotspots <italic>sensu</italic> Conservation International showing distribution of <tp:taxon-name>Ectyphus abdominalis</tp:taxon-name> (hexagon), <tp:taxon-name>Ectyphus armipes</tp:taxon-name> (triangle), <tp:taxon-name>Ectyphus capillatus</tp:taxon-name> (yellow star), <tp:taxon-name>Ectyphus pinguis</tp:taxon-name> (red circle), <tp:taxon-name>Ectyphus pretoriensis</tp:taxon-name> (black circle), and <tp:taxon-name>Parectyphus namibiensis</tp:taxon-name> (blue square). Type localities with open symbols.</p></caption><graphic xmlns:xlink="http://www.w3.org/1999/xlink" xlink:href="ZooKeys-073-025-g009.jpg" position="float" orientation="portrait" xlink:type="simple"/></fig></tp:treatment-sec><ref-list><ref id="B8"><mixed-citation xmlns:xlink="http://www.w3.org/1999/xlink" xlink:type="simple"><person-group><name name-style="western"><surname>Hesse</surname><given-names>AJ</given-names></name></person-group> (<year>1969</year>) <article-title>The Mydaidae (Diptera) of Southern Africa</article-title>. <source>Annals of the South African Museum</source><volume>54</volume>: <fpage>1</fpage>–<lpage>388</lpage>. <ext-link ext-link-type="uri" xlink:href="http://www.biodiversitylibrary.org/bibliography/6928" xlink:type="simple">http://www.biodiversitylibrary.org/bibliography/6928</ext-link></mixed-citation></ref><ref id="B2"><mixed-citation xmlns:xlink="http://www.w3.org/1999/xlink" xlink:type="simple"><person-group><name name-style="western"><surname>Bowden</surname><given-names>J</given-names></name></person-group> (<year>1980</year>) <article-title>27. Family Mydidae</article-title>. In: <person-group><name name-style="western"><surname>Crosskey </surname><given-names>RW</given-names></name></person-group> (<role>Ed</role>) <source>Catalogue of the Diptera of the Afrotropical Region</source>. <publisher-name>British Museum of Natural History</publisher-name>, <publisher-loc>London</publisher-loc>, <fpage>325</fpage>–<lpage>333</lpage>.</mixed-citation></ref></ref-list></tp:taxon-treatment>
