# Supplementary material for: Taxonomic revision of Ectyphus Gerstaecker, 1868 and Parectyphus Hesse, 1972 with a key to world Ectyphinae (Insecta, Diptera, Mydidae)
Source: Zookeys. 2010 Dec 29;(73):25–59. doi: 10.3897/zookeys.73.840 (PMC3088457; doi:10.3897/zookeys.73.840)
Supplement: XML Treatment for Ectyphus pretoriensis [file zookeys.73.840-treatment7.xml]

<!DOCTYPE tp:taxon-treatment
  PUBLIC "-//TaxonX//DTD Taxonomic Treatment Publishing DTD v0 20100105//EN" "tax-treatment-NSO.dtd">
<tp:taxon-treatment xmlns:tp="http://www.plazi.org/taxpub"><tp:treatment-meta><mixed-citation publication-type="journal"><person-group><name><surname>Lyons</surname><given-names>Kathleen M.</given-names></name><name><surname>Dikow</surname><given-names>Torsten</given-names></name></person-group><article-title>Taxonomic revision of <italic>Ectyphus</italic> Gerstaecker, 1868  and <italic>Parectyphus</italic> Hesse, 1972 with a key to world Ectyphinae (Insecta, Diptera, Mydidae)</article-title><source>Zookeys</source><day>29</day><month>12</month><year>2010</year><volume>2010</volume><issue>73</issue><fpage>25</fpage><lpage>59</lpage><pub-id pub-id-type="doi">10.3897/zookeys.73.840</pub-id></mixed-citation></tp:treatment-meta><tp:nomenclature><tp:taxon-name>
                        <tp:taxon-name-part taxon-name-part-type="genus">Ectyphus</tp:taxon-name-part>
                        <tp:taxon-name-part taxon-name-part-type="species">pretoriensis</tp:taxon-name-part>
                    </tp:taxon-name><tp:taxon-authority>(Bezzi, 1924)</tp:taxon-authority><xref ref-type="fig" rid="F3">Figs 9–10</xref><xref ref-type="fig" rid="F5">23–25</xref><xref ref-type="fig" rid="F9">45</xref><tp:nomenclature-citation-list><tp:nomenclature-citation><tp:taxon-name>Ectyphus pretoriensis</tp:taxon-name><comment> (Bezzi, 1924) <xref ref-type="bibr" rid="B8">Hesse 1969</xref>: 377; <xref ref-type="bibr" rid="B2">Bowden 1980</xref>: 326.</comment></tp:nomenclature-citation><tp:nomenclature-citation><tp:taxon-name>Ectyphus armipes</tp:taxon-name><comment> subsp. <italic>pretoriensis</italic><xref ref-type="bibr" rid="B1">Bezzi 1924</xref>: 197.</comment></tp:nomenclature-citation></tp:nomenclature-citation-list></tp:nomenclature><tp:treatment-sec sec-type="Diagnosis"><title>Diagnosis:</title><p>The species is distinguished from congeners by the brown metepimeron, the white setation on the head and scutum, the narrow posterior yellow margin on abdominal tergites, and its apparent distribution in Pretoria.</p></tp:treatment-sec><tp:treatment-sec sec-type="Re-description male"><title>Re-description male:</title><sec sec-type="Head"><title>Head:</title><p>black, facial gibbosity light brown, in general lightly silver pubescent; width distinctly greater than thorax, interocular distance on vertex larger than at ventral eye margin, vertex between compound eyes slightly depressed, parafacial area very narrow, facial gibbosity nearly touching median eye margin; facial gibbosity distinct, well-developed and discernible in lateral view; mystax white, covering entire facial gibbosity; frons entirely grey pubescent, vertex medially apubescent, laterally silver pubescent, postgena lightly silver pubescent; setation: vertex white, frons white, ocp setae white, pocl setae white; ocellar triangle apubescent; proboscis brown,<!--PageBreak--> short, about ½ length of oral cavity; labellum small, as wide as prementum, about ¾ length of prementum, unsclerotised laterally; maxillary palpus cylindrical, light brown, longer than ½ length of proboscis.</p></sec><sec sec-type="Antenna"><title>Antenna</title><p>brown, scape and pedicel white setose dorsally and ventrally; postpedicel cylindrical in proximal ½, symmetrically bulbous in distal ½, ≥ 5.0 times as long as combined length of scape and pedicel; apical ‚seta-like‘ sensory element situated apically in cavity on postpedicel.</p></sec><sec sec-type="Thorax"><title>Thorax:</title><p>brown, lightly grey pubescent; scutum medially dark brown, laterally brown, surface entirely smooth, lightly grey pubescent, scutal setation comprised of distinct rows of long dorsocentral setae and lateral scutal setae; dc setae pre- and postsuturally white, acr setae absent, lateral scutal setae white, npl, spal, and pal setae absent; postpronotal lobe light brown, grey pubescent; proepisternum, lateral postpronotum, and postpronotal lobe long white setose; scutellum lightly grey pubescent, long white setose, apical scutellar setae present; mesopostnotum, anatergite, and katatergite silver pubescent, asetose; katatergite elevated and smoothly convex; anterior anepisternum asetose, supero-posterior anepisternum asetose; posterior anepimeron long white setose, katepimeron asetose; metepimeron evenly elevated, same colour as T1, lightly silver pubescent, asetose; metepisternum silver pubescent, asetose.</p></sec><sec sec-type="Leg"><title>Leg:</title><p>light brown, setation predominantly white; pro, mes, and met coxa grey pubescent, white setose; met trochanter macrosetose medially; femur light brown, met femur evenly clubbed in distal ¾, in distal ½ macrosetose, 1 antero-ventral and 1 postero-ventral row of macrosetae; pro, mes, and met tibia straight, met tibia cylindrical with distinct ventral keel terminating into a sharp spine; pro and mes tarsomere 1 as long as combined length of tarsomeres 2–3, met tarsomere 1 as long as combined length of tarsomeres 2–3; pulvillus well-developed, as long as well-developed claw, and as wide as base of claw; empodium absent.</p></sec><sec sec-type="Wing"><title>Wing:</title><p>length = 11.6 mm; hyaline throughout, veins light brown, microtrichia absent; cells r<sub>1</sub>, r<sub>4</sub>, r<sub>5</sub>, m<sub>3</sub>, + cu<italic>p</italic> closed; C well-developed, around entire wing; R<sub>4</sub> terminates in R<sub>1</sub>; R<sub>5</sub> terminates in R<sub>1</sub>; stump vein (R<sub>3</sub>) at base of R<sub>4</sub> present, short not reaching R<sub>2</sub>; R<sub>4</sub> and R<sub>5</sub> widest apart medially; r-m distinct, R<sub>4</sub>+5 and M<sub>1</sub> apart, connected by crossvein; M<sub>1</sub> straight at r-m (not curving anteriorly), M<sub>1</sub> (or M<sub>1</sub>+M<sub>2</sub>) terminates in C; CuA<sub>1</sub> and CuA<sub>2</sub> split proximally to m-cu (cell m<sub>3</sub> narrow proximally); M<sub>3</sub>+CuA<sub>1</sub> terminate together in C; A<sub>1</sub> undulating, cell a<sub>1</sub> wide, A<sub>1</sub> and wing margin further apart proximally than distally; alula well-developed; halter light brown.</p></sec><sec sec-type="Abdomen"><title>Abdomen:</title><p>brown; setation comprised of scattered white setae, surface entirely smooth; T1–7 brown with narrow light brown to dark yellow posterior margin; T1 long white setose, T2–3 sparsely white setose; T1–4 anteriorly lightly grey pubescent, T5–7 apubescent; S1 yellow, S2–7 brown with light brown posterior margin; S1 asetose, S2–3 sparsely white setose; S predominantly apubescent; T2–4 parallel-sided and not constricted waist-like; bullae on T2 brown, transversely elongate, surface entirely smooth, T2 surface anterior to bullae smooth.</p></sec><sec sec-type="Male terminalia"><title>Male terminalia:</title><p>T1–7 well-developed, entirely sclerotised, T8 postero-medially weakly sclerotised, with anterior transverse sclerotised bridge connecting lateral scle<!--PageBreak-->rites; T7–8 anteriorly with 2 lateral apodemes; S6 regular, without any special setation postero-medially, S8 well-developed and simple, fused to T8 dorso-laterally, entire (undivided) ventro-medially; epandrium formed by single sclerite (fused medially ± entirely), pointed postero-laterally; subepandrial sclerite without lateral or median protuberances; hypandrium ± flat, rectangular to square sclerite, entirely fused with gonocoxite, forming a gonocoxite-hypandrial complex; gonocoxite dorso-ventrally flattened in distal ½, higher in proximal ½, with palp-like lateral appendage, gonocoxal apodeme present, short (at most slightly extending hypopygium anteriorly); 1 functional aedeagal prong, aedeagal epimere absent; lateral ejaculatory process absent; ejaculatory apodeme formed by single dorso-ventrally oriented plate; ventro-median margin of dorsal aedeagal sheath heavily sclerotised (appearing entirely closed); dorsal aedeagal sheath long, sperm sac entirely covered; sperm sac appearing ± heavily sclerotised.</p></sec></tp:treatment-sec><tp:treatment-sec sec-type="Re-description female"><title>Re-description female:</title><sec sec-type="Head"><title>Head:</title><p>brown, facial gibbosity yellow; vertex entirely grey pubescent; maxillary palpus brown.</p></sec><sec sec-type="Antenna"><title>Antenna</title><p>scape and pedicel white and yellow setose dorsally and ventrally.</p></sec><sec sec-type="Thorax"><title>Thorax:</title><p>light brown; scutum yellow, broad brown median presutural stripe and brown paramedial postsutural stripes, surface entirely smooth; scutal setation comprised of distinct rows of short dorsocentral setae and lateral scutal setae; postpronotal lobe yellow, partly white pubescent; proepisternum, lateral postpronotum, and postpronotal lobe short white setose; metepimeron silver pubescent, asetose.</p></sec><sec sec-type="Leg"><title>Leg:</title><p>brown and yellow; femur brown.</p></sec><sec sec-type="Wing"><title>Wing:</title><p>length = 11.9 mm; halter light yellow.</p></sec><sec sec-type="Abdomen"><title>Abdomen:</title><p>brown and yellow; T1 brown, T2 brown with yellow anterior and posterior margin, T3–7 brown laterally and yellow medially; T1–3 sparsely white setose; S1 yellow, S2–7 brown with scattered yellow areas; bullae on T2 black, transversely elongate.</p></sec><sec sec-type="Female genitalia"><title>Female genitalia:</title><p>densely arranged anteriorly directed setae absent, only few on T7–8 and S7–8; T8 with broad anterior rectangular apodeme; T9 formed by wide, rectangular sclerite with median protuberance; T9+10 entirely fused, T10 divided into 2 heavily sclerotised acanthophorite plates, 11 acanthophorite spurs per plate; 3 spermathecae, all equally large, formed by ± expanded weakly sclerotised ducts; individual spermathecal duct long; S9 (furca) formed by 2 sclerites, separated anteriorly and posteriorly, anterior furcal apodeme present, 2 lateral projections forming divided apodeme, lateral furcal apodeme absent, median furcal bridge absent.</p></sec></tp:treatment-sec><tp:treatment-sec sec-type="Material examined"><title>Material examined:</title><p><bold>South Africa:</bold> Gauteng Province: 1♂ Willows, Pretoria, 25°44'60"S; 28°20'47"E, 23.ix.1917, H. Munro (lectotype, SAMC); 1♀ 1♂ Willows, Pretoria, 23.ix.1917, H. Munro (NMSA); 1♀ Fairy Glen (= Faerie Glen), Pretoria, 25°46'24"S; 28°18'03"E, 19.ix.1915, H. Munro (paralectotype, SAMC); 1♂ Fairy Glen (= Faerie Glen), Pretoria, 19.ix.1915, H. Munro (NMSA).</p></tp:treatment-sec><tp:treatment-sec sec-type="Type locality, distribution, and biodiversity hotspot"><title>Type locality, distribution, and biodiversity hotspot:</title><p>Willows (suburb of Pretoria), 25°44'60"S; 28°20'47"E, Gauteng, South Africa. Does not occur in any currently recognised biodiversity hotspot.<!--PageBreak--></p></tp:treatment-sec><tp:treatment-sec sec-type="Remarks"><title>Remarks:</title><p>In order to preserve taxonomic stability and make more universal the use of this specific name, the ♂ specimen from Willows, is here designated as the lectotype, making the ♀ specimen from Faerie Glen a paralectotype.</p></tp:treatment-sec><tp:treatment-sec><!--Section generated to contain objects referenced in tp:taxon-treatment.--><fig id="F3" position="float" orientation="portrait"><label>Figures 6–10.</label><caption><p>Photographs of <tp:taxon-name>Ectyphus</tp:taxon-name> species. <bold>6</bold> <tp:taxon-name>Ectyphus armipes</tp:taxon-name> (♀ paratype, SAMC, <ext-link xmlns:xlink="http://www.w3.org/1999/xlink" ext-link-type="uri" xlink:href="http://www.morphbank.net/?id=580014" xlink:type="simple">Morphbank</ext-link>); <bold>7–8</bold> <tp:taxon-name>Ectyphus capillatus</tp:taxon-name> (♂, AAM-003502, AMGS) <bold>7</bold> dorsal (<ext-link xmlns:xlink="http://www.w3.org/1999/xlink" ext-link-type="uri" xlink:href="http://www.morphbank.net/?id=580020" xlink:type="simple">Morphbank</ext-link>) <bold>8</bold> lateral (<ext-link xmlns:xlink="http://www.w3.org/1999/xlink" ext-link-type="uri" xlink:href="http://www.morphbank.net/?id=580018" xlink:type="simple">Morphbank</ext-link>) <bold>9</bold> <tp:taxon-name>Ectyphus pretoriensis</tp:taxon-name> (♂ lectotype, SAMC, <ext-link xmlns:xlink="http://www.w3.org/1999/xlink" ext-link-type="uri" xlink:href="http://www.morphbank.net/?id=580024" xlink:type="simple">Morphbank</ext-link>) <bold>10</bold> <tp:taxon-name>Ectyphus pretoriensis</tp:taxon-name> (♀ paralectotype, SAMC, <ext-link xmlns:xlink="http://www.w3.org/1999/xlink" ext-link-type="uri" xlink:href="http://www.morphbank.net/?id=580028" xlink:type="simple">Morphbank</ext-link>). Scale lines = 5 mm.</p></caption><graphic xmlns:xlink="http://www.w3.org/1999/xlink" xlink:href="ZooKeys-073-025-g003.jpg" position="float" orientation="portrait" xlink:type="simple"/></fig><fig id="F5" position="float" orientation="portrait"><label>Figures 20–30.</label><caption><p>Male terminalia and female genitalia of <tp:taxon-name>Ectyphus</tp:taxon-name> and <tp:taxon-name>Parectyphus</tp:taxon-name> species. Male terminalia: <bold>20–22</bold> <tp:taxon-name>Ectyphus pinguis</tp:taxon-name> <bold>20</bold> lateral <bold>21</bold> dorsal <bold>22</bold> ventral; <bold>23–25</bold> <tp:taxon-name>Ectyphus pretoriensis</tp:taxon-name> <bold>23</bold> lateral <bold>24</bold> dorsal <bold>25</bold> ventral; <bold>26–28</bold> <tp:taxon-name>Parectyphus namibiensis</tp:taxon-name> <bold>26</bold> lateral <bold>27</bold> dorsal <bold>28</bold> ventral; Female genitalia in dorsal view: <bold>29</bold> <tp:taxon-name>Ectyphus pinguis</tp:taxon-name> <bold>30</bold> <tp:taxon-name>Parectyphus namibiensis</tp:taxon-name>. Scale lines = 1 mm.</p></caption><graphic xmlns:xlink="http://www.w3.org/1999/xlink" xlink:href="ZooKeys-073-025-g005.jpg" position="float" orientation="portrait" xlink:type="simple"/></fig><fig id="F9" position="float" orientation="portrait"><label>Figure 45.</label><caption><p>Map of southern Africa with biodiversity hotspots <italic>sensu</italic> Conservation International showing distribution of <tp:taxon-name>Ectyphus abdominalis</tp:taxon-name> (hexagon), <tp:taxon-name>Ectyphus armipes</tp:taxon-name> (triangle), <tp:taxon-name>Ectyphus capillatus</tp:taxon-name> (yellow star), <tp:taxon-name>Ectyphus pinguis</tp:taxon-name> (red circle), <tp:taxon-name>Ectyphus pretoriensis</tp:taxon-name> (black circle), and <tp:taxon-name>Parectyphus namibiensis</tp:taxon-name> (blue square). Type localities with open symbols.</p></caption><graphic xmlns:xlink="http://www.w3.org/1999/xlink" xlink:href="ZooKeys-073-025-g009.jpg" position="float" orientation="portrait" xlink:type="simple"/></fig></tp:treatment-sec><ref-list><ref id="B8"><mixed-citation xmlns:xlink="http://www.w3.org/1999/xlink" xlink:type="simple"><person-group><name name-style="western"><surname>Hesse</surname><given-names>AJ</given-names></name></person-group> (<year>1969</year>) <article-title>The Mydaidae (Diptera) of Southern Africa</article-title>. <source>Annals of the South African Museum</source><volume>54</volume>: <fpage>1</fpage>–<lpage>388</lpage>. <ext-link ext-link-type="uri" xlink:href="http://www.biodiversitylibrary.org/bibliography/6928" xlink:type="simple">http://www.biodiversitylibrary.org/bibliography/6928</ext-link></mixed-citation></ref><ref id="B2"><mixed-citation xmlns:xlink="http://www.w3.org/1999/xlink" xlink:type="simple"><person-group><name name-style="western"><surname>Bowden</surname><given-names>J</given-names></name></person-group> (<year>1980</year>) <article-title>27. Family Mydidae</article-title>. In: <person-group><name name-style="western"><surname>Crosskey </surname><given-names>RW</given-names></name></person-group> (<role>Ed</role>) <source>Catalogue of the Diptera of the Afrotropical Region</source>. <publisher-name>British Museum of Natural History</publisher-name>, <publisher-loc>London</publisher-loc>, <fpage>325</fpage>–<lpage>333</lpage>.</mixed-citation></ref><ref id="B1"><mixed-citation xmlns:xlink="http://www.w3.org/1999/xlink" xlink:type="simple"><person-group><name name-style="western"><surname>Bezzi</surname><given-names>M</given-names></name></person-group> (<year>1924</year>) <article-title>The South African Mydaidae (Diptera) as represented in the South African Museum</article-title>. <source>Annals of the South African Museum</source><volume>19</volume>: <fpage>191</fpage>–<lpage>234</lpage>. <ext-link ext-link-type="uri" xlink:href="http://www.biodiversitylibrary.org/bibliography/6928" xlink:type="simple">http://www.biodiversitylibrary.org/bibliography/6928</ext-link></mixed-citation></ref></ref-list></tp:taxon-treatment>
