# Supplementary material for: Taxonomic revision of Ectyphus Gerstaecker, 1868 and Parectyphus Hesse, 1972 with a key to world Ectyphinae (Insecta, Diptera, Mydidae)
Source: Zookeys. 2010 Dec 29;(73):25–59. doi: 10.3897/zookeys.73.840 (PMC3088457; doi:10.3897/zookeys.73.840)
Supplement: XML Treatment for Parectyphus [file zookeys.73.840-treatment8.xml]

<!DOCTYPE tp:taxon-treatment
  PUBLIC "-//TaxonX//DTD Taxonomic Treatment Publishing DTD v0 20100105//EN" "tax-treatment-NSO.dtd">
<tp:taxon-treatment xmlns:tp="http://www.plazi.org/taxpub"><tp:treatment-meta><mixed-citation publication-type="journal"><person-group><name><surname>Lyons</surname><given-names>Kathleen M.</given-names></name><name><surname>Dikow</surname><given-names>Torsten</given-names></name></person-group><article-title>Taxonomic revision of <italic>Ectyphus</italic> Gerstaecker, 1868  and <italic>Parectyphus</italic> Hesse, 1972 with a key to world Ectyphinae (Insecta, Diptera, Mydidae)</article-title><source>Zookeys</source><day>29</day><month>12</month><year>2010</year><volume>2010</volume><issue>73</issue><fpage>25</fpage><lpage>59</lpage><pub-id pub-id-type="doi">10.3897/zookeys.73.840</pub-id></mixed-citation></tp:treatment-meta><tp:nomenclature><label>Genus</label><tp:taxon-name>
                        <tp:taxon-name-part taxon-name-part-type="genus">Parectyphus</tp:taxon-name-part>
                    </tp:taxon-name><tp:taxon-authority>Hesse, 1972</tp:taxon-authority><tp:nomenclature-citation-list><tp:nomenclature-citation><tp:taxon-name>Parectyphus</tp:taxon-name><comment><xref ref-type="bibr" rid="B9">Hesse 1972</xref>: 165. Type species: <tp:taxon-name>Parectyphus namibiensis</tp:taxon-name> Hesse, 1972, by monotypy.</comment></tp:nomenclature-citation></tp:nomenclature-citation-list></tp:nomenclature><tp:treatment-sec sec-type="Diagnosis"><title>Diagnosis:</title><p>The genus can be distinguished from other Afrotropical <tp:taxon-name>Mydidae</tp:taxon-name> by the presence of a complete stump vein (R<sub>3</sub>) connecting R<sub>2</sub> and R<sub>4</sub>, the distinctly clubbed metathoracic femur, the presence of a ventral keel on the metathoracic tibia terminating into a well-developed apical spine, M<sub>3</sub>+CuA<sub>1</sub> terminate together into C on the posterior wing margin, the configuration of the male terminalia, and its apparent distribution in south-western Namibia and far north-western South Africa.</p></tp:treatment-sec><ref-list><ref id="B9"><mixed-citation xmlns:xlink="http://www.w3.org/1999/xlink" xlink:type="simple"><person-group><name name-style="western"><surname>Hesse</surname><given-names>AJ</given-names></name></person-group> (<year>1972</year>) <article-title>New Mydaidae (Diptera) from the Namib Desert and South-Western Africa</article-title>. <source>Annals of the South African Museum</source><volume>60</volume>(<issue>3</issue>): <fpage>109</fpage>–<lpage>171</lpage>. <ext-link ext-link-type="uri" xlink:href="http://www.biodiversitylibrary.org/bibliography/6928" xlink:type="simple">http://www.biodiversitylibrary.org/bibliography/6928</ext-link></mixed-citation></ref></ref-list></tp:taxon-treatment>
