# Supplementary material for: Taxonomic revision of Ectyphus Gerstaecker, 1868 and Parectyphus Hesse, 1972 with a key to world Ectyphinae (Insecta, Diptera, Mydidae)
Source: Zookeys. 2010 Dec 29;(73):25–59. doi: 10.3897/zookeys.73.840 (PMC3088457; doi:10.3897/zookeys.73.840)
Supplement: XML Treatment for Parectyphus namibiensis [file zookeys.73.840-treatment9.xml]

<!DOCTYPE tp:taxon-treatment
  PUBLIC "-//TaxonX//DTD Taxonomic Treatment Publishing DTD v0 20100105//EN" "tax-treatment-NSO.dtd">
<tp:taxon-treatment xmlns:tp="http://www.plazi.org/taxpub"><tp:treatment-meta><mixed-citation publication-type="journal"><person-group><name><surname>Lyons</surname><given-names>Kathleen M.</given-names></name><name><surname>Dikow</surname><given-names>Torsten</given-names></name></person-group><article-title>Taxonomic revision of <italic>Ectyphus</italic> Gerstaecker, 1868  and <italic>Parectyphus</italic> Hesse, 1972 with a key to world Ectyphinae (Insecta, Diptera, Mydidae)</article-title><source>Zookeys</source><day>29</day><month>12</month><year>2010</year><volume>2010</volume><issue>73</issue><fpage>25</fpage><lpage>59</lpage><pub-id pub-id-type="doi">10.3897/zookeys.73.840</pub-id></mixed-citation></tp:treatment-meta><tp:nomenclature><tp:taxon-name>
                        <tp:taxon-name-part taxon-name-part-type="genus">Parectyphus</tp:taxon-name-part>
                        <tp:taxon-name-part taxon-name-part-type="species">namibiensis</tp:taxon-name-part>
                    </tp:taxon-name><tp:taxon-authority>Hesse, 1972</tp:taxon-authority><xref ref-type="fig" rid="F5">Figs 26–28, 30</xref><xref ref-type="fig" rid="F7">38</xref><xref ref-type="fig" rid="F8">44</xref><xref ref-type="fig" rid="F9">45</xref><tp:nomenclature-citation-list><tp:nomenclature-citation><tp:taxon-name>Parectyphus namibiensis</tp:taxon-name><comment><xref ref-type="bibr" rid="B9">Hesse 1972</xref>: 165; <xref ref-type="bibr" rid="B2">Bowden 1980</xref>: 326.</comment></tp:nomenclature-citation></tp:nomenclature-citation-list></tp:nomenclature><tp:treatment-sec sec-type="Diagnosis"><title>Diagnosis:</title><p>See above for generic diagnosis.</p></tp:treatment-sec><tp:treatment-sec sec-type="Re-description male"><title>Re-description male:</title><sec sec-type="Head"><title>Head:</title><p>black, facial gibbosity light brown, rarely black, in general rarely predominantly apubescent, yellow pubescent on median eye margin; width distinctly greater than thorax, interocular distance on vertex larger than at ventral eye margin, vertex between compound eyes slightly depressed, parafacial area very narrow, facial gibbosity nearly touching median eye margin; facial gibbosity distinct, well-developed and discernible in lateral view; mystax white, covering entire facial gibbosity, rarely yellow, covering entire facial gibbosity; frons predominantly apubescent, vertex medially apubescent, laterally grey pubescent, rarely medially apubescent, laterally yellow pubescent, postgena lightly silver pubescent; setation: vertex white, rarely yellow, frons white, rarely yellow, ocp setae white, rarely yellow, pocl setae white, rarely yellow; ocellar triangle apubescent; proboscis brown, long, projecting beyond fronto-clypeal suture; labellum small, as wide as prementum, as long as prementum, unsclerotised laterally; maxillary palpus cylindrical, brown, about ½ length of proboscis.</p></sec><sec sec-type="Antenna"><title>Antenna</title><p>brown, scape and pedicel brown setose dorsally and ventrally; postpedicel cylindrical in proximal ½, symmetrically bulbous in distal ½, ≥ 4.0 times as long as combined length of scape and pedicel, rarely ≥ 6.0 times as long as combined length of scape and pedicel; apical ‚seta-like‘ sensory element situated apically in cavity on postpedicel.</p></sec><sec sec-type="Thorax"><title>Thorax:</title><p>brown, rarely dark brown to bluish-black, scutum predominantly grey pubescent, pleura predominantly apubescent, rarely predominantly yellow pubescent; <!--PageBreak-->scutum medially bluish-black, laterally brown, surface entirely smooth, lightly grey pubescent, rarely lightly yellow pubescent, paramedial stripes (merging postsuturally) and posterior lateral stripes densely yellow pubescent, scutal setation comprised of scattered short white, sometimes black, setae with distinct rows of long dorsocentral setae and lateral scutal setae; dc setae pre- and postsuturally white, rarely pre- and postsuturally black, acr setae present, lateral scutal setae white, rarely black, npl, spal, and pal setae absent; postpronotal lobe light brown, partly silver pubescent, rarely dark brown, partly yellow pubescent; proepisternum, lateral postpronotum, and postpronotal lobe long brown setose, rarely long black setose; scutellum lightly grey pubescent, long white setose, rarely lightly grey pubescent, long black setose, apical scutellar setae<!--PageBreak--> present; mesopostnotum, anatergite, and katatergite grey pubescent, rarely lightly yellow pubescent, mesopostnotum asetose, anatergite long black setose or long white setose, katatergite asetose; katatergite elevated and smoothly convex; anterior anepisternum asetose, supero-posterior anepisternum long white setose, rarely long black setose; posterior anepimeron long black setose or long white setose, katepimeron asetose; metepimeron evenly elevated, same colour as T1, apubescent, asetose, rarely silver pubescent, asetose; metepisternum silver pubescent, asetose.</p></sec><sec sec-type="Leg"><title>Leg:</title><p>brown, setation black and white; pro coxa apubescent, long black setose, mes coxa lightly silver pubescent, long white and black setose, rarely apubescent, long black setose, met coxa lightly silver pubescent, long white and black setose, rarely apubescent, long black setose; met trochanter setose medially or macrosetose medially; femur brown, met femur evenly clubbed in distal ¾, in distal ½ macrosetose, 1 antero-ventral and 1 postero-ventral row of macrosetae; pro, mes, and met tibia straight, met tibia cylindrical with distinct ventral keel terminating into a sharp spine; pro and mes tarsomere 1 about as long as individual tarsomeres 2, 3, or 4, met tarsomere 1 slightly longer than tarsomere 2, tarsomeres 1 and 2 longer than tarsomeres 3 and 4 combined; pulvillus well-developed, as long as well-developed claw, and as wide as base of claw; empodium absent.</p></sec><sec sec-type="Wing"><title>Wing:</title><p>length = 13.5–15.5 mm; generally hyaline, sometimes slightly brown stained along veins, veins light brown, microtrichia absent; cells r<sub>1</sub>, r<sub>4</sub>, r<sub>5</sub>, m<sub>3</sub>, + cu<italic>p</italic> closed; C well-developed, around entire wing; R<sub>4</sub> terminates in R<sub>1</sub>; R<sub>5</sub> terminates in R<sub>1</sub>; stump vein (R<sub>3</sub>) at base of R<sub>4</sub> present, long and connecting R<sub>4</sub> and R<sub>2</sub>; R<sub>4</sub> and R<sub>5</sub> widest apart medially; r-m distinct, R<sub>4</sub>+5 and M<sub>1</sub> apart, connected by crossvein; M<sub>1</sub> straight at r-m (not curving anteriorly), M<sub>1</sub> (or M<sub>1</sub>+M<sub>2</sub>) terminates in C; CuA<sub>1</sub> and CuA<sub>2</sub> split proximally to m-cu (cell m<sub>3</sub> narrow proximally); M<sub>3</sub>+CuA<sub>1</sub> terminate together in C; A<sub>1</sub> undulating, cell a<sub>1</sub> wide, A<sub>1</sub> and wing margin further apart proximally than distally; alula well-developed; halter light brown, rarely brown.</p></sec><sec sec-type="Abdomen"><title>Abdomen:</title><p>brown to bluish-black; setation comprised of scattered white and black setae, surface microrugose; T1–7 brown, rarely dark brown with narrow light brown posterior margin; T1 long white setose, T2–3 short black setose, rarely T1 long black setose, T2–3 short black setose; T predominantly apubescent; S1 light brown, S2–7 light brown with narrow yellow posterior margin, rarely S1–7 brown; S1 asetose, S2–3 short black setose; S predominantly apubescent; T2–4 parallel-sided and not constricted waist-like; bullae on T2 black, transversely elongate, surface entirely smooth, T2 surface anterior to bullae smooth ;.</p></sec><sec sec-type="Male terminalia"><title>Male terminalia:</title><p>T1–7 well-developed, entirely sclerotised, T8 postero-medially weakly sclerotised, with anterior transverse sclerotised bridge connecting lateral sclerites; T7–8 anteriorly with 2 lateral apodemes; S6 regular, without any special setation postero-medially, S8 well-developed and simple, fused to T8 dorso-laterally, entire (undivided) ventro-medially; epandrium formed by single sclerite (fused medially ± entirely), pointed postero-laterally; subepandrial sclerite without lateral or median protuberances; hypandrium ± flat, rectangular to square sclerite, entirely fused with gonocoxite, forming a gonocoxite-hypandrial complex; gonocoxite dorso-ventrally flattened <!--PageBreak-->in distal ½, higher in proximal ½, with palp-like lateral appendage, gonocoxal apodeme present, short (at most slightly extending hypopygium anteriorly); 1 functional aedeagal prong, aedeagal epimere absent; lateral ejaculatory process absent; ejaculatory apodeme formed by single dorso-ventrally oriented plate; ventro-median margin of dorsal aedeagal sheath heavily sclerotised (appearing entirely closed); dorsal aedeagal sheath long, sperm sac entirely covered; sperm sac appearing ± heavily sclerotised.</p><fig id="F8" position="float" orientation="portrait"><label>Figures 39–44.</label><caption><p>Photographs of <tp:taxon-name>Parectyphus namibiensis</tp:taxon-name> specimens. <bold>39 + 42</bold> <tp:taxon-name>Parectyphus namibiensis</tp:taxon-name> (♂ holotype, SMNS) <bold>39</bold> lateral (<ext-link xmlns:xlink="http://www.w3.org/1999/xlink" ext-link-type="uri" xlink:href="http://www.morphbank.net/?id=580074" xlink:type="simple">Morphbank</ext-link>) <bold>42</bold> head lateral (<ext-link xmlns:xlink="http://www.w3.org/1999/xlink" ext-link-type="uri" xlink:href="http://www.morphbank.net/?id=580066" xlink:type="simple">Morphbank</ext-link>); <bold>40, 41, + 43</bold> <tp:taxon-name>Parectyphus namibiensis</tp:taxon-name> (♂, AAM-003485, SAMC) <bold>40</bold> lateral (<ext-link xmlns:xlink="http://www.w3.org/1999/xlink" ext-link-type="uri" xlink:href="http://www.morphbank.net/?id=580060" xlink:type="simple">Morphbank</ext-link>) <bold>41</bold> dorsal (<ext-link xmlns:xlink="http://www.w3.org/1999/xlink" ext-link-type="uri" xlink:href="http://www.morphbank.net/?id=580062" xlink:type="simple">Morphbank</ext-link>) <bold>43</bold> head lateral (<ext-link xmlns:xlink="http://www.w3.org/1999/xlink" ext-link-type="uri" xlink:href="http://www.morphbank.net/?id=580068" xlink:type="simple">Morphbank</ext-link>) <bold>44</bold> <tp:taxon-name>Parectyphus namibiensis</tp:taxon-name> (♂, AAM-003606, NMNW, <ext-link xmlns:xlink="http://www.w3.org/1999/xlink" ext-link-type="uri" xlink:href="http://www.morphbank.net/?id=580072" xlink:type="simple">Morphbank</ext-link>). Scale lines = 5 mm.</p></caption><graphic xmlns:xlink="http://www.w3.org/1999/xlink" xlink:href="ZooKeys-073-025-g008.jpg" position="float" orientation="portrait" xlink:type="simple"/></fig></sec></tp:treatment-sec><tp:treatment-sec sec-type="Description female"><title>Description female:</title><sec sec-type="Head"><title>Head:</title><p>in general yellow pubescent; mystax black, covering entire facial gibbosity; frons yellow pubescent, vertex medially apubescent, laterally yellow pubescent; setation: vertex black, frons black, ocp setae black, pocl setae black.</p></sec><sec sec-type="Antenna"><title>Antenna</title><p>postpedicel ≥ 5.0 times as long as combined length of scape and pedicel.</p></sec><sec sec-type="Thorax"><title>Thorax:</title><p>light brown, predominantly yellow pubescent; scutum medially brown, laterally dark yellow, surface entirely smooth, lightly yellow pubescent, anterior paramedial and lateral stripes densely yellow pubescent; dc setae pre- and postsuturally black, acr setae present, rarely absent; lateral scutal setae black; postpronotal lobe light brown, partly white pubescent; proepisternum, lateral postpronotum, and postpronotal lobe long black setose; scutellum lightly grey pubescent, long black setose; mesopostnotum, anatergite, and katatergite lightly yellow pubescent, mesopostnotum asetose, anatergite long black setose; supero-posterior anepisternum long black setose; posterior anepimeron long black setose; metepimeron same colour as T1, lightly silver pubescent, asetose; metepisternum silver pubescent, asetose.</p></sec><sec sec-type="Leg"><title>Leg:</title><p>brown and yellow, setation predominantly black; pro, mes, and met coxa apubescent, long black setose; met trochanter macrosetose medially; femur brown, met femur yellow; pro and mes tarsomere 1 longer than tarsomere 2, but less than combined length of tarsomeres 2–3; met tarsomere 1 as long as combined length of tarsomeres 2–3.</p></sec><sec sec-type="Wing"><title>Wing:</title><p>length = 12.8–14.2 mm; slightly brown stained throughout; halter light brown.</p></sec><sec sec-type="Abdomen"><title>Abdomen:</title><p>brown; setation comprised of dense short black setae; T1 brown, yellow medially, T2–7 brown with narrow dark yellow anterior and posterior margin, rarely T1–7 yellow, brown postero-laterally; T1–3 densely black setose; S1 light brown, S2–7 light brown with narrow yellow posterior margin.</p></sec><sec sec-type="Female genitalia"><title>Female genitalia:</title><p>densely arranged anteriorly directed setae present on T7–8 and S7–8; T8 with broad anterior rectangular apodeme; T9 formed by wide, rectangular sclerite with median protuberance; T9+10 entirely fused, T10 divided into 2 heavily sclerotised acanthophorite plates, 8 acanthophorite spurs per plate; 3 spermathecae, all equally large, formed by ± expanded weakly sclerotised ducts; individual spermathecal duct long; S9 (furca) formed by 2 sclerites, separated anteriorly and posteriorly, anterior furcal apodeme present, 2 lateral projections forming divided apodeme, lateral furcal apodeme absent, median furcal bridge absent.</p></sec></tp:treatment-sec><tp:treatment-sec sec-type="Material examined"><title>Material examined:</title><p><bold>Namibia:</bold> Erongo Region: 1♂ Gobabeb, 23°33'37"S; 15°02'26"E, 408 m, -.-.- (holotype, SMNS); Karas Region: 1♀ Kanaän 104, 25°50'42"S; 16°09'30"E, 6–7.x.1972, (AAM-003505, NMNW); 1♂ Klinghardt Mountains, 27°20'00"S; 15°45'00"E, 1.x.1982, V. Whitehead (AAM-003486, SAMC); 1♂ Klinghardt Mountains, 24.x.1977, V. Whitehead (AAM-003485, SAMC); 1♂ N<!--PageBreak-->amuskluft 88, 27°48'00"S; 16°52'00"E, 7–14.x.1970 (AAM-003504, SAMC); 3♀ 1♂ Rosh Pinah, 10 km NW, 27°54'00"S; 16°42'00"E, 13.viii.1990, C. Roberts E. Marais (AAM-003606–AAM-003609, NMNW); <bold>South Africa:</bold> Northern Cape Province: 2♀ Tnong-Gys Dunes, 29°32'50"S; 17°14'03"E, 23–25.ix.1988, J. Irish E. Marais (AAM-003506–AAM-003507, NMNW).</p></tp:treatment-sec><tp:treatment-sec sec-type="Type locality, distribution, and biodiversity hotspot"><title>Type locality, distribution, and biodiversity hotspot:</title><p>Gobabeb (23°33'37"S; 15°02'26"E), Erongo, Namibia. Namibia and South Africa. Succulent Karoo biodiversity hotspot.</p></tp:treatment-sec><tp:treatment-sec sec-type="Remarks"><title>Remarks:</title><p>Prior to this study, <tp:taxon-name>Parectyphus namibiensis</tp:taxon-name> was only known from the ♂ holotype collected at Gobabeb (<xref ref-type="fig" rid="F9">Fig. 45</xref>). The location of new <tp:taxon-name>Parectyphus</tp:taxon-name> specimens in two museum collections has allowed us to describe the female for the first time and also to observe a considerable amount of colour variation among the 11 studied specimens. We dissected the ♂ terminalia from all localities, if available, to verify whether there is morphological variation in these generally species-specific features. However, we were unable to detect any differences and therefore concluded that all specimens represent <tp:taxon-name>Parectyphus namibiensis</tp:taxon-name> albeit coming from isolated collecting events (<xref ref-type="fig" rid="F9">Fig. 45</xref>). The type locality, which marks the northern-most record, is some 700 km separated from the Tnong-Gys dunes in north-western South Africa as the southern-most record. While <!--PageBreak-->the holotype is entirely white setose (<xref ref-type="fig" rid="F8">Fig. 39, 42</xref>), the specimens from the Klinghardt Mountains and Namuskluft, in the centre of the currently known distribution, are yellow setose (<xref ref-type="fig" rid="F8">Fig. 40–41, 43</xref>) and the specimens from Rosh Pinah and Tnong-Gys dunes in the south are black setose (<xref ref-type="fig" rid="F8">Fig. 44</xref>). The pubescence pattern on the scutum is in several instances very difficult to observe and since most specimens we studied were caught in wet Malaise traps, the coloration of the entire body might also differ among populations. Although <xref ref-type="bibr" rid="B9">Hesse (1972)</xref> observed an absence of macrosetae on the metathoracic trochanters of the holotype, the other specimens studied by us exhibit macrosetae, which is consistent with the delimitation of <tp:taxon-name>Ectyphinae</tp:taxon-name> as having macrosetose metathoracic trochanters (e.g., <xref ref-type="bibr" rid="B17">Wilcox and Papavero 1971</xref>), which separates this taxon from other <tp:taxon-name>Mydidae</tp:taxon-name> taxa. As mentioned under <tp:taxon-name>Ectyphus armipes</tp:taxon-name>, there are three specimens of this species known from Tongaat on the KwaZulu-Natal coast of South Africa in which the particular wing venation of <tp:taxon-name>Parectyphus</tp:taxon-name>, namely the stump vein (R<sub>3</sub>) entirely connecting R<sub>2</sub> and R<sub>4</sub> (<xref ref-type="fig" rid="F7">Fig. 38</xref>), is also found. <tp:taxon-name>Parectyphus namibiensis</tp:taxon-name> exhibits other characteristics not found among <tp:taxon-name>Ectyphus</tp:taxon-name> species, e.g., the configuration of the male terminalia and the shape of the furca and spermathecae in the females, and therefore we do not propose to synonymise both genera. A comprehensive phylogenetic analysis of <tp:taxon-name>Mydidae</tp:taxon-name>, including all <tp:taxon-name>Ectyphinae</tp:taxon-name>, genera currently in preparation by the second author, will shed light on this question and establish whether <tp:taxon-name>Ectyphus</tp:taxon-name> and <tp:taxon-name>Parectyphus</tp:taxon-name> are adelphotaxa or whether <tp:taxon-name>Parectyphus</tp:taxon-name> is just an apomorphic <tp:taxon-name>Ectyphus</tp:taxon-name>.</p><fig id="F9" position="float" orientation="portrait"><label>Figure 45.</label><caption><p>Map of southern Africa with biodiversity hotspots <italic>sensu</italic> Conservation International showing distribution of <tp:taxon-name>Ectyphus abdominalis</tp:taxon-name> (hexagon), <tp:taxon-name>Ectyphus armipes</tp:taxon-name> (triangle), <tp:taxon-name>Ectyphus capillatus</tp:taxon-name> (yellow star), <tp:taxon-name>Ectyphus pinguis</tp:taxon-name> (red circle), <tp:taxon-name>Ectyphus pretoriensis</tp:taxon-name> (black circle), and <tp:taxon-name>Parectyphus namibiensis</tp:taxon-name> (blue square). Type localities with open symbols.</p></caption><graphic xmlns:xlink="http://www.w3.org/1999/xlink" xlink:href="ZooKeys-073-025-g009.jpg" position="float" orientation="portrait" xlink:type="simple"/></fig></tp:treatment-sec><tp:treatment-sec><!--Section generated to contain objects referenced in tp:taxon-treatment.--><fig id="F5" position="float" orientation="portrait"><label>Figures 20–30.</label><caption><p>Male terminalia and female genitalia of <tp:taxon-name>Ectyphus</tp:taxon-name> and <tp:taxon-name>Parectyphus</tp:taxon-name> species. Male terminalia: <bold>20–22</bold> <tp:taxon-name>Ectyphus pinguis</tp:taxon-name> <bold>20</bold> lateral <bold>21</bold> dorsal <bold>22</bold> ventral; <bold>23–25</bold> <tp:taxon-name>Ectyphus pretoriensis</tp:taxon-name> <bold>23</bold> lateral <bold>24</bold> dorsal <bold>25</bold> ventral; <bold>26–28</bold> <tp:taxon-name>Parectyphus namibiensis</tp:taxon-name> <bold>26</bold> lateral <bold>27</bold> dorsal <bold>28</bold> ventral; Female genitalia in dorsal view: <bold>29</bold> <tp:taxon-name>Ectyphus pinguis</tp:taxon-name> <bold>30</bold> <tp:taxon-name>Parectyphus namibiensis</tp:taxon-name>. Scale lines = 1 mm.</p></caption><graphic xmlns:xlink="http://www.w3.org/1999/xlink" xlink:href="ZooKeys-073-025-g005.jpg" position="float" orientation="portrait" xlink:type="simple"/></fig><fig id="F7" position="float" orientation="portrait"><label>Figures 35–38.</label><caption><p>Photographs of <tp:taxon-name>Ectyphus pinguis</tp:taxon-name> specimens and wings of <tp:taxon-name>Ectyphus pinguis</tp:taxon-name> and <tp:taxon-name>Parectyphus namibiensis</tp:taxon-name>. <bold>35</bold> <tp:taxon-name>Ectyphus pinguis</tp:taxon-name> (♀ holotype <tp:taxon-name>Ectyphus bitaeniatus</tp:taxon-name>, NMSA, <ext-link xmlns:xlink="http://www.w3.org/1999/xlink" ext-link-type="uri" xlink:href="http://www.morphbank.net/?id=580044" xlink:type="simple">Morphbank</ext-link>) <bold>36</bold> <tp:taxon-name>Ectyphus pinguis</tp:taxon-name> (♀ holotype <tp:taxon-name>Ectyphus flavidorsalis</tp:taxon-name>, NMSA, <ext-link xmlns:xlink="http://www.w3.org/1999/xlink" ext-link-type="uri" xlink:href="http://www.morphbank.net/?id=580048" xlink:type="simple">Morphbank</ext-link>); Wings <bold>37</bold> <tp:taxon-name>Ectyphus pinguis</tp:taxon-name> (AAM-003463, NMSA, <ext-link xmlns:xlink="http://www.w3.org/1999/xlink" ext-link-type="uri" xlink:href="http://www.morphbank.net/?id=580052" xlink:type="simple">Morphbank</ext-link>) <bold>38</bold> <tp:taxon-name>Parectyphus namibiensis</tp:taxon-name> (AAM-003506, NMNW, <ext-link xmlns:xlink="http://www.w3.org/1999/xlink" ext-link-type="uri" xlink:href="http://www.morphbank.net/?id=580056" xlink:type="simple">Morphbank</ext-link>). Scale lines = 5 mm.</p></caption><graphic xmlns:xlink="http://www.w3.org/1999/xlink" xlink:href="ZooKeys-073-025-g007.jpg" position="float" orientation="portrait" xlink:type="simple"/></fig></tp:treatment-sec><ref-list><ref id="B9"><mixed-citation xmlns:xlink="http://www.w3.org/1999/xlink" xlink:type="simple"><person-group><name name-style="western"><surname>Hesse</surname><given-names>AJ</given-names></name></person-group> (<year>1972</year>) <article-title>New Mydaidae (Diptera) from the Namib Desert and South-Western Africa</article-title>. <source>Annals of the South African Museum</source><volume>60</volume>(<issue>3</issue>): <fpage>109</fpage>–<lpage>171</lpage>. <ext-link ext-link-type="uri" xlink:href="http://www.biodiversitylibrary.org/bibliography/6928" xlink:type="simple">http://www.biodiversitylibrary.org/bibliography/6928</ext-link></mixed-citation></ref><ref id="B2"><mixed-citation xmlns:xlink="http://www.w3.org/1999/xlink" xlink:type="simple"><person-group><name name-style="western"><surname>Bowden</surname><given-names>J</given-names></name></person-group> (<year>1980</year>) <article-title>27. Family Mydidae</article-title>. In: <person-group><name name-style="western"><surname>Crosskey </surname><given-names>RW</given-names></name></person-group> (<role>Ed</role>) <source>Catalogue of the Diptera of the Afrotropical Region</source>. <publisher-name>British Museum of Natural History</publisher-name>, <publisher-loc>London</publisher-loc>, <fpage>325</fpage>–<lpage>333</lpage>.</mixed-citation></ref><ref id="B17"><mixed-citation xmlns:xlink="http://www.w3.org/1999/xlink" xlink:type="simple"><person-group><name name-style="western"><surname>Wilcox</surname><given-names>J</given-names></name><name name-style="western"><surname>Papavero</surname><given-names>N</given-names></name></person-group> (<year>1971</year>) <article-title>The American genera of Mydidae (Diptera), with the description of three new genera and two new species.</article-title><source>Arquivos de Zoologia</source><volume>21</volume> (<issue>2</issue>):<fpage>41</fpage>-<lpage>119</lpage>.</mixed-citation></ref></ref-list></tp:taxon-treatment>
